# Supplementary material for: A warm Neptune’s methane reveals core mass and vigorous atmospheric mixing
Source: Nature. 2024 May 20;630(8018):831–5. doi: 10.1038/s41586-024-07395-z (PMC11208151; doi:10.1038/s41586-024-07395-z)
Supplement: Supplementary file 2 — Source Data Fig. 1 [file 41586_2024_7395_MOESM2_ESM.csv]

bjd_tdb(days)	NRS1_wlc_flux	NRS1_wlc_flux_err	NRS2_wlc_flux	NRS2_wlc_flux_err
2460118.781711228	0.9998209945946147	0.00012199051175964265	0.9995796075541328	0.0001718226606498597
2460118.7819306822	1.0001038193587732	0.00012199051175964265	0.9994167144882175	0.0001718226606498597
2460118.7821501363	0.9999682191036363	0.00012199051175964265	0.999956514386612	0.0001718226606498597
2460118.7823695904	1.0000236104986568	0.00012199051175964265	0.9998369235578455	0.0001718226606498597
2460118.7825890444	1.000090693867084	0.00012199051175964265	0.9997336959038594	0.0001718226606498597
2460118.7828084985	1.0002787547892276	0.00012199051175964265	0.9996792018426494	0.0001718226606498597
2460118.7830279525	1.000145569400722	0.00012199051175964265	0.9996901547458572	0.0001718226606498597
2460118.7832474066	1.0001848473070756	0.00012199051175964265	0.9998780549863241	0.0001718226606498597
2460118.7834668607	1.0002733325357183	0.00012199051175964265	0.9999461659114945	0.0001718226606498597
2460118.7836863147	0.999935484311106	0.00012199051175964265	0.9997252763577412	0.0001718226606498597
2460118.7839057688	1.0001875559139641	0.00012199051175964265	1.0000722485885027	0.0001718226606498597
2460118.784125223	1.0001557590110257	0.00012199051175964265	0.9997497666608659	0.0001718226606498597
2460118.784344677	1.0003609504725874	0.00012199051175964265	0.9999098604997264	0.0001718226606498597
2460118.7845641314	1.000273098752444	0.00012199051175964265	0.999652641249238	0.0001718226606498597
2460118.7847835855	1.0003367831911152	0.00012199051175964265	0.9995775890746477	0.0001718226606498597
2460118.7850030395	1.000357915482745	0.00012199051175964265	1.0001741185463302	0.0001718226606498597
2460118.7852224936	1.000095669277675	0.00012199051175964265	0.9998456849975957	0.0001718226606498597
2460118.7854419476	1.0000341151541483	0.00012199051175964265	1.0000085674712271	0.0001718226606498597
2460118.7856614017	1.0001070479721084	0.00012199051175964265	0.9997811736014899	0.0001718226606498597
2460118.7858808558	1.0002058753620542	0.00012199051175964265	0.9999710201273512	0.0001718226606498597
2460118.78610031	1.0001734906562239	0.00012199051175964265	1.0002029833908914	0.0001718226606498597
2460118.786319764	1.0000212665750634	0.00012199051175964265	0.9998763927983159	0.0001718226606498597
2460118.786539218	1.0003066611458435	0.00012199051175964265	1.0000751893614217	0.0001718226606498597
2460118.786758672	1.0001818215595353	0.00012199051175964265	0.9999294952661146	0.0001718226606498597
2460118.786978126	1.0001434687100226	0.00012199051175964265	1.0000954142776057	0.0001718226606498597
2460118.7871975806	1.0000289187991382	0.00012199051175964265	1.0000248672730694	0.0001718226606498597
2460118.7874170346	1.00020988261149	0.00012199051175964265	0.9998300572332813	0.0001718226606498597
2460118.7876364887	1.0000862301239644	0.00012199051175964265	1.000127967276021	0.0001718226606498597
2460118.7878559427	1.0000832073401495	0.00012199051175964265	0.9999158928906218	0.0001718226606498597
2460118.788075397	1.000279637398016	0.00012199051175964265	1.0000154768627365	0.0001718226606498597
2460118.788294851	0.9999468807010615	0.00012199051175964265	0.9997916113333045	0.0001718226606498597
2460118.788514305	1.00005233042394	0.00012199051175964265	1.0001694491978994	0.0001718226606498597
2460118.788733759	1.0001600903012968	0.00012199051175964265	0.9997632054892766	0.0001718226606498597
2460118.788953213	1.000265934973712	0.00012199051175964265	0.999885415281328	0.0001718226606498597
2460118.789172667	1.0002668278056062	0.00012199051175964265	0.9999047069096441	0.0001718226606498597
2460118.789392121	1.0000399927731798	0.00012199051175964265	0.9996996586944048	0.0001718226606498597
2460118.789611575	1.0003897342056323	0.00012199051175964265	0.9994899115676019	0.0001718226606498597
2460118.7898310293	1.0001363747826688	0.00012199051175964265	1.0001686654879756	0.0001718226606498597
2460118.790050484	1.0003071656176337	0.00012199051175964265	1.0002144388842014	0.0001718226606498597
2460118.790269938	1.0001109736678007	0.00012199051175964265	0.9999002301447348	0.0001718226606498597
2460118.790489392	1.0004136126623857	0.00012199051175964265	0.9999342740972401	0.0001718226606498597
2460118.790708846	1.0001263393037274	0.00012199051175964265	0.9996092401777688	0.0001718226606498597
2460118.7909283	1.0002865521825812	0.00012199051175964265	0.99983581031697	0.0001718226606498597
2460118.791147754	1.000233673399869	0.00012199051175964265	0.9998798119017779	0.0001718226606498597
2460118.791367208	1.0004132456984767	0.00012199051175964265	1.0004078362820779	0.0001718226606498597
2460118.791586662	1.0004219465059023	0.00012199051175964265	0.9998595799508779	0.0001718226606498597
2460118.7918061162	1.0002705769931224	0.00012199051175964265	1.0000280022023273	0.0001718226606498597
2460118.7920255703	1.0000617593748051	0.00012199051175964265	1.0000017849276892	0.0001718226606498597
2460118.7922450243	1.000143270605662	0.00012199051175964265	1.0000400903693814	0.0001718226606498597
2460118.7924644784	1.0001286516247956	0.00012199051175964265	0.9998633477235843	0.0001718226606498597
2460118.7926839325	1.000203431042632	0.00012199051175964265	0.9996000212653797	0.0001718226606498597
2460118.792903387	1.0000517417998587	0.00012199051175964265	0.9998305074206556	0.0001718226606498597
2460118.793122841	1.0001177778570967	0.00012199051175964265	0.9999637315129826	0.0001718226606498597
2460118.793342295	1.0003393541280137	0.00012199051175964265	0.9998705218193685	0.0001718226606498597
2460118.793561749	1.0002452158583288	0.00012199051175964265	0.9997839474388655	0.0001718226606498597
2460118.793781203	1.0002577656074045	0.00012199051175964265	0.9999730295941571	0.0001718226606498597
2460118.7940006573	0.9999462880559418	0.00012199051175964265	1.0000912003262148	0.0001718226606498597
2460118.7942201113	1.0003649540603876	0.00012199051175964265	1.0003583260943054	0.0001718226606498597
2460118.7944395654	1.0001173633258258	0.00012199051175964265	0.9999490702703207	0.0001718226606498597
2460118.7946590194	1.0003501825795682	0.00012199051175964265	0.9999901656279541	0.0001718226606498597
2460118.7948784735	1.0002190588184694	0.00012199051175964265	0.9997034196934693	0.0001718226606498597
2460118.7950979276	1.0002409325657597	0.00012199051175964265	0.9998993674575214	0.0001718226606498597
2460118.7953173816	1.0001581064160123	0.00012199051175964265	0.9996837050952729	0.0001718226606498597
2460118.7955368357	1.0002256498989903	0.00012199051175964265	0.9997710229207724	0.0001718226606498597
2460118.79575629	1.0002141727124425	0.00012199051175964265	0.9999945208337657	0.0001718226606498597
2460118.7959757443	1.0002974938947609	0.00012199051175964265	0.9999013474390096	0.0001718226606498597
2460118.7961951983	1.0003113450634362	0.00012199051175964265	0.9999688850075	0.0001718226606498597
2460118.7964146524	1.000142231981575	0.00012199051175964265	1.000185537129473	0.0001718226606498597
2460118.7966341064	1.0002545820323145	0.00012199051175964265	0.9997633827619038	0.0001718226606498597
2460118.7968535605	1.0000743876107556	0.00012199051175964265	0.9999138641168552	0.0001718226606498597
2460118.7970730145	1.0001457620713508	0.00012199051175964265	0.9998904542643577	0.0001718226606498597
2460118.7972924686	1.0003744569330026	0.00012199051175964265	1.0000618023677976	0.0001718226606498597
2460118.7975119227	1.000332582617695	0.00012199051175964265	1.0000178971708296	0.0001718226606498597
2460118.7977313767	1.000185093865462	0.00012199051175964265	1.0001121136167404	0.0001718226606498597
2460118.797950831	1.0002285237100959	0.00012199051175964265	0.9999082902225118	0.0001718226606498597
2460118.798170285	1.000258546304175	0.00012199051175964265	0.9998250211326231	0.0001718226606498597
2460118.7983897394	1.0000277419116657	0.00012199051175964265	0.9998681176721191	0.0001718226606498597
2460118.7986091934	1.0000817200096073	0.00012199051175964265	0.9999425110592053	0.0001718226606498597
2460118.7988286475	0.999893138384067	0.00012199051175964265	0.9999068310383236	0.0001718226606498597
2460118.7990481015	1.0002599079446581	0.00012199051175964265	1.0000393473490068	0.0001718226606498597
2460118.7992675556	1.0002708677023073	0.00012199051175964265	0.9999598010629888	0.0001718226606498597
2460118.7994870096	1.0001733143734235	0.00012199051175964265	0.9998076987178316	0.0001718226606498597
2460118.7997064637	1.0004521955266954	0.00012199051175964265	1.0001212207967576	0.0001718226606498597
2460118.7999259178	1.0001730305668661	0.00012199051175964265	1.0000732721473833	0.0001718226606498597
2460118.800145372	0.9999978640605451	0.00012199051175964265	1.000063584709142	0.0001718226606498597
2460118.800364826	1.0001414673287605	0.00012199051175964265	1.0000378715386233	0.0001718226606498597
2460118.80058428	1.000132971827221	0.00012199051175964265	0.9997629842474577	0.0001718226606498597
2460118.800803734	1.0003118699586344	0.00012199051175964265	0.9997943994366885	0.0001718226606498597
2460118.801023188	1.0001799638210689	0.00012199051175964265	1.0000930624890993	0.0001718226606498597
2460118.801242642	1.000085764939951	0.00012199051175964265	0.9998638479527823	0.0001718226606498597
2460118.8014620966	1.0001078468842313	0.00012199051175964265	0.999771837386608	0.0001718226606498597
2460118.8016815507	1.0003208057943345	0.00012199051175964265	0.9999141583598423	0.0001718226606498597
2460118.8019010047	1.0003073911495424	0.00012199051175964265	1.0000459730788607	0.0001718226606498597
2460118.802120459	1.000193138625996	0.00012199051175964265	1.0000390876348353	0.0001718226606498597
2460118.802339913	1.000298373754885	0.00012199051175964265	0.9999260643754986	0.0001718226606498597
2460118.802559367	1.0001266823181993	0.00012199051175964265	0.999572301645447	0.0001718226606498597
2460118.802778821	1.0003252946939272	0.00012199051175964265	0.9997431413304437	0.0001718226606498597
2460118.802998275	1.0000907744298633	0.00012199051175964265	0.9995945445592239	0.0001718226606498597
2460118.803217729	1.0003601760801524	0.00012199051175964265	1.0000488836162453	0.0001718226606498597
2460118.803437183	0.9999510323663596	0.00012199051175964265	1.000184262146899	0.0001718226606498597
2460118.803656637	1.0000735782438182	0.00012199051175964265	0.9998436594706047	0.0001718226606498597
2460118.8038760913	1.0002582493101664	0.00012199051175964265	0.9999319189688447	0.0001718226606498597
2460118.8040955453	1.0000380476251611	0.00012199051175964265	0.999730534955481	0.0001718226606498597
2460118.804315	1.0003691271298674	0.00012199051175964265	0.9999032404985216	0.0001718226606498597
2460118.804534454	1.0002806121528507	0.00012199051175964265	0.9998646687428788	0.0001718226606498597
2460118.804753908	1.0003451634040212	0.00012199051175964265	0.9997044980235521	0.0001718226606498597
2460118.804973362	1.000072920876551	0.00012199051175964265	1.0000007808278777	0.0001718226606498597
2460118.805192816	1.0001153458169125	0.00012199051175964265	0.9997748190316325	0.0001718226606498597
2460118.80541227	1.0001431731111516	0.00012199051175964265	0.9998862889227254	0.0001718226606498597
2460118.805631724	1.0001857326266466	0.00012199051175964265	1.0001112948218278	0.0001718226606498597
2460118.8058511782	1.0002893888577262	0.00012199051175964265	0.9999418822399639	0.0001718226606498597
2460118.8060706323	1.0001579603453645	0.00012199051175964265	1.0001178639793555	0.0001718226606498597
2460118.8062900864	1.0002385997391925	0.00012199051175964265	0.9998182310791489	0.0001718226606498597
2460118.8065095404	1.0001181397074728	0.00012199051175964265	1.0001329590906733	0.0001718226606498597
2460118.8067289945	1.0000908694222759	0.00012199051175964265	1.0001931513319624	0.0001718226606498597
2460118.8069484485	1.000179909875448	0.00012199051175964265	0.9997637400515044	0.0001718226606498597
2460118.807167903	1.0001705568840806	0.00012199051175964265	0.9999940145253082	0.0001718226606498597
2460118.807387357	1.000062261582814	0.00012199051175964265	0.9997030766916418	0.0001718226606498597
2460118.807606811	1.000424846982253	0.00012199051175964265	0.9998163544066808	0.0001718226606498597
2460118.807826265	0.9999743416358672	0.00012199051175964265	0.9999966866645393	0.0001718226606498597
2460118.8080457193	1.0002174716764918	0.00012199051175964265	1.0001671873780924	0.0001718226606498597
2460118.8082651733	0.9999837237706066	0.00012199051175964265	0.9999387649924857	0.0001718226606498597
2460118.8084846274	1.0001174838776474	0.00012199051175964265	0.9998475676147071	0.0001718226606498597
2460118.8087040815	1.0004385972085927	0.00012199051175964265	0.9999837607467512	0.0001718226606498597
2460118.8089235355	1.000392063100366	0.00012199051175964265	0.9999488842943617	0.0001718226606498597
2460118.8091429896	1.0001418151280248	0.00012199051175964265	1.00008964907193	0.0001718226606498597
2460118.8093624436	1.0002411067294377	0.00012199051175964265	1.0002038435814655	0.0001718226606498597
2460118.8095818977	1.0002210395660178	0.00012199051175964265	0.9999840775412674	0.0001718226606498597
2460118.8098013517	1.0000275974105168	0.00012199051175964265	0.9996644585278021	0.0001718226606498597
2460118.8100208063	1.0001495370246913	0.00012199051175964265	1.0000015483556979	0.0001718226606498597
2460118.8102402603	1.0001446479685872	0.00012199051175964265	0.9998776667717303	0.0001718226606498597
2460118.8104597144	1.0001357138309481	0.00012199051175964265	0.999939894840322	0.0001718226606498597
2460118.8106791684	1.0002450195920016	0.00012199051175964265	1.0001385310949542	0.0001718226606498597
2460118.8108986225	1.000224830993355	0.00012199051175964265	1.000159273011588	0.0001718226606498597
2460118.8111180766	1.00015449352041	0.00012199051175964265	0.999982698073298	0.0001718226606498597
2460118.8113375306	1.0000365801771964	0.00012199051175964265	1.0000296186713145	0.0001718226606498597
2460118.8115569847	1.0000767007986626	0.00012199051175964265	0.9997822961576877	0.0001718226606498597
2460118.8117764387	1.0002515614448244	0.00012199051175964265	1.000173202226163	0.0001718226606498597
2460118.811995893	1.0003529622708605	0.00012199051175964265	0.9996450738584265	0.0001718226606498597
2460118.812215347	1.00018001324473	0.00012199051175964265	0.9998571447024722	0.0001718226606498597
2460118.812434801	1.0000084850115647	0.00012199051175964265	1.0001700711765948	0.0001718226606498597
2460118.812654255	1.0001895005668462	0.00012199051175964265	1.0000399440082195	0.0001718226606498597
2460118.812873709	1.0002243363637864	0.00012199051175964265	1.0000405140446305	0.0001718226606498597
2460118.8130931635	1.0001539521354772	0.00012199051175964265	1.0001650487011122	0.0001718226606498597
2460118.8133126176	0.9999657288757479	0.00012199051175964265	1.000156149749927	0.0001718226606498597
2460118.8135320717	1.000319895932445	0.00012199051175964265	1.000001131728225	0.0001718226606498597
2460118.8137515257	1.0002265450499916	0.00012199051175964265	1.0000407950051369	0.0001718226606498597
2460118.81397098	1.0002794181462207	0.00012199051175964265	0.999963090377641	0.0001718226606498597
2460118.814190434	1.0002297280858587	0.00012199051175964265	1.0003711898594845	0.0001718226606498597
2460118.814409888	1.0001292688461543	0.00012199051175964265	1.0002833642309146	0.0001718226606498597
2460118.814629342	1.0001899273425718	0.00012199051175964265	0.9998246134561553	0.0001718226606498597
2460118.814848796	1.0002862567932695	0.00012199051175964265	0.9999025971492432	0.0001718226606498597
2460118.81506825	1.0004735415572383	0.00012199051175964265	1.0000282993502947	0.0001718226606498597
2460118.815287704	1.0004194731995297	0.00012199051175964265	0.9999813100615347	0.0001718226606498597
2460118.815507158	1.0002830120826263	0.00012199051175964265	0.9999829576871082	0.0001718226606498597
2460118.815726612	1.0002549017676503	0.00012199051175964265	0.9999935265771968	0.0001718226606498597
2460118.8159460668	1.000242337545849	0.00012199051175964265	1.000001878506137	0.0001718226606498597
2460118.816165521	1.000398945304986	0.00012199051175964265	0.9998132710640114	0.0001718226606498597
2460118.816384975	1.0000540685751973	0.00012199051175964265	1.0000521214195923	0.0001718226606498597
2460118.816604429	1.0001672647979547	0.00012199051175964265	0.9999055744427002	0.0001718226606498597
2460118.816823883	0.9999453986016015	0.00012199051175964265	0.9996633461132312	0.0001718226606498597
2460118.817043337	1.000099245143891	0.00012199051175964265	0.999815461205849	0.0001718226606498597
2460118.817262791	1.0000668757011473	0.00012199051175964265	0.9997942663326641	0.0001718226606498597
2460118.817482245	1.000067535074108	0.00012199051175964265	0.9999791146627064	0.0001718226606498597
2460118.817701699	0.9999973086324395	0.00012199051175964265	0.9999820499299898	0.0001718226606498597
2460118.8179211533	1.0002009674702539	0.00012199051175964265	1.0000764430642404	0.0001718226606498597
2460118.8181406073	1.0001525847484738	0.00012199051175964265	1.0004098905395349	0.0001718226606498597
2460118.8183600614	1.0000782701432458	0.00012199051175964265	0.9997862638489176	0.0001718226606498597
2460118.8185795154	1.0001051461983705	0.00012199051175964265	0.9996167513001337	0.0001718226606498597
2460118.81879897	1.0001533014155444	0.00012199051175964265	0.9999878894168176	0.0001718226606498597
2460118.819018424	1.0002190260173927	0.00012199051175964265	0.9998686518810838	0.0001718226606498597
2460118.819237878	1.0002418867745089	0.00012199051175964265	0.9998536541403296	0.0001718226606498597
2460118.819457332	1.000627383956673	0.00012199051175964265	0.9997139841574574	0.0001718226606498597
2460118.819676786	1.000080690737731	0.00012199051175964265	0.9997611997427038	0.0001718226606498597
2460118.8198962403	1.0001099050494338	0.00012199051175964265	1.0000239861950682	0.0001718226606498597
2460118.8201156943	1.0002455531481615	0.00012199051175964265	1.0000668048806802	0.0001718226606498597
2460118.8203351484	1.0001275087658923	0.00012199051175964265	1.0001550117183688	0.0001718226606498597
2460118.8205546024	1.0000963208271487	0.00012199051175964265	1.0002115118639971	0.0001718226606498597
2460118.8207740565	1.0001883529626046	0.00012199051175964265	1.0000632065499926	0.0001718226606498597
2460118.8209935105	1.0002281247025968	0.00012199051175964265	0.9999549145026352	0.0001718226606498597
2460118.8212129646	1.0000966543394603	0.00012199051175964265	0.9996198526024348	0.0001718226606498597
2460118.8214324187	1.0000981787162773	0.00012199051175964265	0.9999825287257899	0.0001718226606498597
2460118.8216518727	1.0002117464369555	0.00012199051175964265	0.9993591756092361	0.0001718226606498597
2460118.8218713272	1.0002588543795874	0.00012199051175964265	0.999692934077913	0.0001718226606498597
2460118.8220907813	1.0000147675696094	0.00012199051175964265	0.99962294756418	0.0001718226606498597
2460118.8223102354	1.000336891554194	0.00012199051175964265	1.0000458717526541	0.0001718226606498597
2460118.8225296894	1.0000600228074983	0.00012199051175964265	1.0001689658000699	0.0001718226606498597
2460118.8227491435	0.9999297263199252	0.00012199051175964265	0.9995688394384332	0.0001718226606498597
2460118.8229685975	1.000212114996353	0.00012199051175964265	1.0001653278488383	0.0001718226606498597
2460118.8231880516	1.0001630504766557	0.00012199051175964265	1.0001483326775042	0.0001718226606498597
2460118.8234075056	1.000177614516292	0.00012199051175964265	0.9999789162320033	0.0001718226606498597
2460118.8236269597	0.9999709665191862	0.00012199051175964265	1.0001526568065595	0.0001718226606498597
2460118.8238464138	1.0004777098179463	0.00012199051175964265	1.0001047672493582	0.0001718226606498597
2460118.824065868	0.9999287613907083	0.00012199051175964265	0.9998451848763042	0.0001718226606498597
2460118.824285322	1.0002267782158072	0.00012199051175964265	0.9998706342651605	0.0001718226606498597
2460118.824504776	1.0000582975871881	0.00012199051175964265	1.0000506408747976	0.0001718226606498597
2460118.82472423	0.9998238307838904	0.00012199051175964265	0.9997303346048142	0.0001718226606498597
2460118.8249436845	1.0000941164310564	0.00012199051175964265	1.0001566372516772	0.0001718226606498597
2460118.8251631386	1.0002583422953188	0.00012199051175964265	1.000287846109307	0.0001718226606498597
2460118.8253825926	1.0003010756758297	0.00012199051175964265	0.9999368703915481	0.0001718226606498597
2460118.8256020467	1.0001761723668432	0.00012199051175964265	0.9999951797852988	0.0001718226606498597
2460118.8258215007	0.9999108451331904	0.00012199051175964265	1.0000018140382483	0.0001718226606498597
2460118.826040955	1.000143032481552	0.00012199051175964265	0.999623353853276	0.0001718226606498597
2460118.826260409	1.0000488462027128	0.00012199051175964265	0.9998085380116168	0.0001718226606498597
2460118.826479863	0.999932250897677	0.00012199051175964265	0.9998166132555261	0.0001718226606498597
2460118.826699317	1.0000862680219653	0.00012199051175964265	1.000054520896129	0.0001718226606498597
2460118.826918771	1.0002761217685452	0.00012199051175964265	0.999857021055356	0.0001718226606498597
2460118.827138225	1.0001437650316527	0.00012199051175964265	0.9998653599210389	0.0001718226606498597
2460118.827357679	0.9998883982605732	0.00012199051175964265	1.000019413225447	0.0001718226606498597
2460118.827577133	1.0000387979215362	0.00012199051175964265	1.0000331937441038	0.0001718226606498597
2460118.8277965877	1.0003349246197717	0.00012199051175964265	0.9998132369278013	0.0001718226606498597
2460118.828016042	0.9999729183280828	0.00012199051175964265	0.9999627229870569	0.0001718226606498597
2460118.828235496	1.0001704829014175	0.00012199051175964265	1.0000428447929777	0.0001718226606498597
2460118.82845495	1.000113219201887	0.00012199051175964265	1.000261920724401	0.0001718226606498597
2460118.828674404	1.0001282123664326	0.00012199051175964265	0.9998958143876325	0.0001718226606498597
2460118.828893858	1.0000336583900065	0.00012199051175964265	0.9997771796443338	0.0001718226606498597
2460118.829113312	1.0000684377398097	0.00012199051175964265	1.0002073242522835	0.0001718226606498597
2460118.829332766	0.9998894118444265	0.00012199051175964265	1.0000196113892126	0.0001718226606498597
2460118.82955222	1.0001189123208873	0.00012199051175964265	1.0000390615838584	0.0001718226606498597
2460118.8297716742	1.0001517983003183	0.00012199051175964265	0.9998085080536223	0.0001718226606498597
2460118.8299911283	1.0003693112053564	0.00012199051175964265	1.0000227595633717	0.0001718226606498597
2460118.8302105824	1.0002117599438025	0.00012199051175964265	0.9998390060939852	0.0001718226606498597
2460118.8304300364	1.000041024842038	0.00012199051175964265	1.0000319033270415	0.0001718226606498597
2460118.8306494905	1.000282467361289	0.00012199051175964265	0.9999637761305803	0.0001718226606498597
2460118.830868945	1.0003109429026158	0.00012199051175964265	0.9998286976948622	0.0001718226606498597
2460118.831088399	1.00005852789231	0.00012199051175964265	0.9999924292677933	0.0001718226606498597
2460118.831307853	1.0000513543332996	0.00012199051175964265	1.000367201197388	0.0001718226606498597
2460118.831527307	1.0001325727057506	0.00012199051175964265	1.00019616220579	0.0001718226606498597
2460118.831746761	1.0001037835970903	0.00012199051175964265	1.0002727907918414	0.0001718226606498597
2460118.8319662153	1.0000469157298573	0.00012199051175964265	1.0000649291924242	0.0001718226606498597
2460118.8321856693	1.0001081902361053	0.00012199051175964265	1.0000318799081174	0.0001718226606498597
2460118.8324051234	0.9999554118359825	0.00012199051175964265	1.0000439363978109	0.0001718226606498597
2460118.8326245775	1.0001486499368055	0.00012199051175964265	0.999857739407558	0.0001718226606498597
2460118.8328440315	1.000025030760696	0.00012199051175964265	1.0001773906402223	0.0001718226606498597
2460118.8330634856	1.0000126903517605	0.00012199051175964265	0.9996209320904819	0.0001718226606498597
2460118.8332829396	0.9999618848333149	0.00012199051175964265	0.9999780420507589	0.0001718226606498597
2460118.8335023937	0.999986554249215	0.00012199051175964265	0.999812583355468	0.0001718226606498597
2460118.8337218477	1.0001710477121373	0.00012199051175964265	0.9998618384542438	0.0001718226606498597
2460118.8339413023	1.000185160992329	0.00012199051175964265	0.9998521464976101	0.0001718226606498597
2460118.8341607563	1.000190507787929	0.00012199051175964265	0.9999612825546094	0.0001718226606498597
2460118.8343802104	1.0002225169016294	0.00012199051175964265	1.0000849153452889	0.0001718226606498597
2460118.8345996644	1.0001671779135617	0.00012199051175964265	1.000061481457847	0.0001718226606498597
2460118.8348191185	1.0001238494368214	0.00012199051175964265	0.9998709074028561	0.0001718226606498597
2460118.8350385725	1.0001285818267132	0.00012199051175964265	0.999960883537919	0.0001718226606498597
2460118.8352580266	1.0001796885598606	0.00012199051175964265	1.0000232710486123	0.0001718226606498597
2460118.8354774807	1.0002015289833377	0.00012199051175964265	0.999676257798615	0.0001718226606498597
2460118.8356969347	1.0000016533382483	0.00012199051175964265	0.9998071333081734	0.0001718226606498597
2460118.835916389	1.0002246923068558	0.00012199051175964265	1.0000085379254635	0.0001718226606498597
2460118.836135843	1.000130383125359	0.00012199051175964265	1.0002183432201053	0.0001718226606498597
2460118.836355297	1.0002489245296686	0.00012199051175964265	1.000228416612812	0.0001718226606498597
2460118.836574751	1.0001909049739108	0.00012199051175964265	0.9999322725416376	0.0001718226606498597
2460118.836794205	1.0002908276064324	0.00012199051175964265	1.0000685285324444	0.0001718226606498597
2460118.8370136595	0.9999000151859921	0.00012199051175964265	1.0000094767571062	0.0001718226606498597
2460118.8372331136	1.000031578816865	0.00012199051175964265	0.9999363940747545	0.0001718226606498597
2460118.8374525676	1.0003308187484723	0.00012199051175964265	1.0000253646225272	0.0001718226606498597
2460118.8376720217	1.0002449941762301	0.00012199051175964265	1.0001051923824766	0.0001718226606498597
2460118.8378914758	1.0002746232345385	0.00012199051175964265	1.0001377909365585	0.0001718226606498597
2460118.83811093	1.0001733386269773	0.00012199051175964265	0.9999700120064605	0.0001718226606498597
2460118.838330384	1.0001811062116288	0.00012199051175964265	0.9998528928499043	0.0001718226606498597
2460118.838549838	1.0002029629993534	0.00012199051175964265	1.000259731728016	0.0001718226606498597
2460118.838769292	1.0003127881425002	0.00012199051175964265	1.0002297139907181	0.0001718226606498597
2460118.838988746	1.0000954611024546	0.00012199051175964265	1.0000435793060078	0.0001718226606498597
2460118.8392082	1.0002428321236252	0.00012199051175964265	1.0001413166778292	0.0001718226606498597
2460118.839427654	1.0001502188328608	0.00012199051175964265	0.999847318306645	0.0001718226606498597
2460118.839647108	1.0001428324490553	0.00012199051175964265	1.0001149153430058	0.0001718226606498597
2460118.8398665623	1.0001236136226026	0.00012199051175964265	0.9998949923772654	0.0001718226606498597
2460118.840086017	1.0000814873503314	0.00012199051175964265	0.9998540620263591	0.0001718226606498597
2460118.840305471	1.0001315500551455	0.00012199051175964265	0.9999403863414824	0.0001718226606498597
2460118.840524925	0.9999187742652247	0.00012199051175964265	0.9999594741420532	0.0001718226606498597
2460118.840744379	1.0001214517241659	0.00012199051175964265	0.999806582995271	0.0001718226606498597
2460118.840963833	1.0002342512886844	0.00012199051175964265	1.000160295400134	0.0001718226606498597
2460118.841183287	1.000118187822801	0.00012199051175964265	0.999733258641736	0.0001718226606498597
2460118.841402741	1.000427253910668	0.00012199051175964265	0.9998839116323829	0.0001718226606498597
2460118.841622195	1.0002099106772389	0.00012199051175964265	1.0002944940635858	0.0001718226606498597
2460118.8418416493	1.0002547746433652	0.00012199051175964265	1.000086263215008	0.0001718226606498597
2460118.8420611033	1.000328876886681	0.00012199051175964265	0.9998878994227219	0.0001718226606498597
2460118.8422805574	1.0002883027139962	0.00012199051175964265	0.9999206064338948	0.0001718226606498597
2460118.8425000114	1.0001098652327527	0.00012199051175964265	1.0000177393780723	0.0001718226606498597
2460118.8427194655	1.0001371467850353	0.00012199051175964265	0.9998822496034628	0.0001718226606498597
2460118.8429389196	1.000058664142749	0.00012199051175964265	0.999747090582307	0.0001718226606498597
2460118.843158374	1.0001987395651148	0.00012199051175964265	0.9997348017837245	0.0001718226606498597
2460118.843377828	1.000163386686324	0.00012199051175964265	0.999537844200429	0.0001718226606498597
2460118.843597282	1.0001132386050433	0.00012199051175964265	1.0003114418092098	0.0001718226606498597
2460118.8438167362	1.000163270655827	0.00012199051175964265	0.9998962068935858	0.0001718226606498597
2460118.8440361903	1.000294343446361	0.00012199051175964265	0.9999647813505961	0.0001718226606498597
2460118.8442556444	1.0003848027788689	0.00012199051175964265	0.9995775812689743	0.0001718226606498597
2460118.8444750984	1.0001135749600383	0.00012199051175964265	1.0001423527892999	0.0001718226606498597
2460118.8446945525	1.0003545965473821	0.00012199051175964265	0.9997686427392489	0.0001718226606498597
2460118.8449140065	1.000254485741185	0.00012199051175964265	1.000158471748751	0.0001718226606498597
2460118.8451334606	1.0000398390895722	0.00012199051175964265	0.9998120895647901	0.0001718226606498597
2460118.8453529146	1.0002738214182538	0.00012199051175964265	1.0000722431203664	0.0001718226606498597
2460118.8455723687	1.0001850282569869	0.00012199051175964265	1.0001769372418605	0.0001718226606498597
2460118.8457918228	1.0001202077086748	0.00012199051175964265	1.0000367692686862	0.0001718226606498597
2460118.846011277	1.0002763898042095	0.00012199051175964265	0.9998091592032156	0.0001718226606498597
2460118.8462307313	1.0002178580453138	0.00012199051175964265	0.9996161478319158	0.0001718226606498597
2460118.8464501854	1.000195009680622	0.00012199051175964265	0.9994569632434082	0.0001718226606498597
2460118.8466696395	1.0002946614283388	0.00012199051175964265	0.9996498266805539	0.0001718226606498597
2460118.8468890935	0.9999402646790203	0.00012199051175964265	0.9999163212383039	0.0001718226606498597
2460118.8471085476	1.000224813985722	0.00012199051175964265	1.000015769359755	0.0001718226606498597
2460118.8473280016	0.9999501122418842	0.00012199051175964265	1.0000122691209572	0.0001718226606498597
2460118.8475474557	1.0001045471474643	0.00012199051175964265	0.9997952959502776	0.0001718226606498597
2460118.8477669097	0.9999700162358219	0.00012199051175964265	1.0000731393475657	0.0001718226606498597
2460118.847986364	1.0001234391929983	0.00012199051175964265	0.9997890759913087	0.0001718226606498597
2460118.848205818	1.0001525912527722	0.00012199051175964265	1.00005673342321	0.0001718226606498597
2460118.848425272	1.0000848069489876	0.00012199051175964265	1.0001501883590296	0.0001718226606498597
2460118.848644726	1.0002920803738586	0.00012199051175964265	1.0000032858935148	0.0001718226606498597
2460118.84886418	1.0000805894392661	0.00012199051175964265	0.9999266469095637	0.0001718226606498597
2460118.849083634	1.0002331848973194	0.00012199051175964265	1.0000175836249208	0.0001718226606498597
2460118.849303088	1.0000509792612768	0.00012199051175964265	1.0000362588237528	0.0001718226606498597
2460118.8495225427	1.0004290507531715	0.00012199051175964265	0.9998039697011631	0.0001718226606498597
2460118.8497419967	1.0003783553128123	0.00012199051175964265	0.9999815788121265	0.0001718226606498597
2460118.849961451	1.000087629940021	0.00012199051175964265	0.9997708587739779	0.0001718226606498597
2460118.850180905	1.0001872284408857	0.00012199051175964265	0.999808669635464	0.0001718226606498597
2460118.850400359	1.0002576322920673	0.00012199051175964265	1.000129150707011	0.0001718226606498597
2460118.850619813	1.0002239461771325	0.00012199051175964265	0.9997956807605112	0.0001718226606498597
2460118.850839267	1.0001143746943126	0.00012199051175964265	1.0001694132420098	0.0001718226606498597
2460118.851058721	1.0001041760716676	0.00012199051175964265	1.0001405385544968	0.0001718226606498597
2460118.851278175	0.9999878350146294	0.00012199051175964265	1.000159098831169	0.0001718226606498597
2460118.851497629	1.000173070050534	0.00012199051175964265	1.0002233050810445	0.0001718226606498597
2460118.8517170832	1.0002631881739017	0.00012199051175964265	0.9996903268820977	0.0001718226606498597
2460118.8519365373	1.0002802278463974	0.00012199051175964265	1.0003379587410355	0.0001718226606498597
2460118.8521559914	1.0003544695109843	0.00012199051175964265	0.999878076491885	0.0001718226606498597
2460118.8523754454	1.0003598768528554	0.00012199051175964265	1.0000277222664726	0.0001718226606498597
2460118.8525949	1.000193892373995	0.00012199051175964265	1.0000872610792204	0.0001718226606498597
2460118.852814354	1.0001862716384404	0.00012199051175964265	1.000148233951611	0.0001718226606498597
2460118.853033808	1.000172165928127	0.00012199051175964265	1.0003295174501798	0.0001718226606498597
2460118.853253262	1.000094538955009	0.00012199051175964265	0.9996252970999431	0.0001718226606498597
2460118.853472716	1.0004774674859849	0.00012199051175964265	1.0003614762898736	0.0001718226606498597
2460118.85369217	1.0001424036999944	0.00012199051175964265	1.000306275235136	0.0001718226606498597
2460118.8539116243	1.0001400227858657	0.00012199051175964265	0.9998021634659165	0.0001718226606498597
2460118.8541310783	1.0001234602607594	0.00012199051175964265	0.9999125780220244	0.0001718226606498597
2460118.8543505324	1.0000689587380778	0.00012199051175964265	0.9999734015612575	0.0001718226606498597
2460118.8545699865	1.000211315244862	0.00012199051175964265	1.0000211078663592	0.0001718226606498597
2460118.8547894405	1.0002883115810972	0.00012199051175964265	0.9998022931439248	0.0001718226606498597
2460118.8550088946	1.0000283412430426	0.00012199051175964265	0.9997894898280715	0.0001718226606498597
2460118.8552283486	0.9999836522027475	0.00012199051175964265	0.9999487393558919	0.0001718226606498597
2460118.8554478027	1.00011584220298	0.00012199051175964265	0.9999039196216722	0.0001718226606498597
2460118.855667257	0.9999563885072174	0.00012199051175964265	1.0001354945082976	0.0001718226606498597
2460118.8558867113	1.00001085033213	0.00012199051175964265	0.9998428868221223	0.0001718226606498597
2460118.8561061653	1.000045667391412	0.00012199051175964265	0.9998920377595992	0.0001718226606498597
2460118.8563256194	1.000130924748119	0.00012199051175964265	1.0001055392472462	0.0001718226606498597
2460118.8565450734	1.0000798590931417	0.00012199051175964265	0.9999579531869183	0.0001718226606498597
2460118.8567645275	1.0002375776661556	0.00012199051175964265	1.0000332411644335	0.0001718226606498597
2460118.8569839816	1.000217147894231	0.00012199051175964265	0.9997197126101357	0.0001718226606498597
2460118.8572034356	1.0001223506487413	0.00012199051175964265	0.9999530445389504	0.0001718226606498597
2460118.8574228897	1.0002464687433732	0.00012199051175964265	1.0000906236393126	0.0001718226606498597
2460118.8576423437	1.0000954629315142	0.00012199051175964265	0.9997621073233977	0.0001718226606498597
2460118.857861798	1.0004241021926048	0.00012199051175964265	1.0001596984876278	0.0001718226606498597
2460118.858081252	1.0002972757662898	0.00012199051175964265	1.0000764206748693	0.0001718226606498597
2460118.858300706	0.999982915069168	0.00012199051175964265	0.9998784838318234	0.0001718226606498597
2460118.85852016	0.9998935400141992	0.00012199051175964265	0.9999428432596865	0.0001718226606498597
2460118.858739614	1.0001931569533045	0.00012199051175964265	0.9999372462868701	0.0001718226606498597
2460118.8589590685	1.000290674894166	0.00012199051175964265	0.9998583367947668	0.0001718226606498597
2460118.8591785226	1.0001662747828446	0.00012199051175964265	1.0001273879541157	0.0001718226606498597
2460118.8593979767	1.0002836518701987	0.00012199051175964265	0.9999153698853981	0.0001718226606498597
2460118.8596174307	1.0002057831250604	0.00012199051175964265	1.0000131406237958	0.0001718226606498597
2460118.859836885	1.000370039147444	0.00012199051175964265	0.9999218373303774	0.0001718226606498597
2460118.860056339	1.000247538666471	0.00012199051175964265	1.000200429559381	0.0001718226606498597
2460118.860275793	1.0001467645725999	0.00012199051175964265	1.000033646163983	0.0001718226606498597
2460118.860495247	1.0001999752165651	0.00012199051175964265	0.9997746229824304	0.0001718226606498597
2460118.860714701	1.000157979766275	0.00012199051175964265	0.9999283749363558	0.0001718226606498597
2460118.860934155	1.0002358191345715	0.00012199051175964265	1.000041789439889	0.0001718226606498597
2460118.861153609	1.000156499952	0.00012199051175964265	0.9997380956824327	0.0001718226606498597
2460118.861373063	1.0002672899974967	0.00012199051175964265	1.0000496430259436	0.0001718226606498597
2460118.8615925172	1.0000640327937653	0.00012199051175964265	0.9997748409440567	0.0001718226606498597
2460118.8618119713	1.0001653700354667	0.00012199051175964265	1.0001293396215711	0.0001718226606498597
2460118.862031426	1.0001956141980968	0.00012199051175964265	0.9998591501300031	0.0001718226606498597
2460118.86225088	1.000067140447871	0.00012199051175964265	1.0001067089378313	0.0001718226606498597
2460118.862470334	1.0000120771885062	0.00012199051175964265	0.999825049027054	0.0001718226606498597
2460118.862689788	1.0004002034545527	0.00012199051175964265	0.9999308795850022	0.0001718226606498597
2460118.862909242	1.0001030480083812	0.00012199051175964265	1.0000445332468013	0.0001718226606498597
2460118.863128696	1.000084702271647	0.00012199051175964265	1.0001118303077445	0.0001718226606498597
2460118.86334815	1.000182496731839	0.00012199051175964265	1.0000466535571744	0.0001718226606498597
2460118.863567604	1.000194469904374	0.00012199051175964265	1.0000936023560474	0.0001718226606498597
2460118.8637870583	1.0002126134429814	0.00012199051175964265	0.99993694328188	0.0001718226606498597
2460118.8640065123	1.0000453304804382	0.00012199051175964265	1.0000689231382776	0.0001718226606498597
2460118.8642259664	1.0002016022774638	0.00012199051175964265	1.0000672506161201	0.0001718226606498597
2460118.8644454204	1.0002660275697781	0.00012199051175964265	1.0001705460398074	0.0001718226606498597
2460118.8646648745	1.0002429912447306	0.00012199051175964265	0.999846987991873	0.0001718226606498597
2460118.8648843286	0.9999386438677476	0.00012199051175964265	1.0003508250349162	0.0001718226606498597
2460118.8651037826	1.0002265615593378	0.00012199051175964265	0.9998776568046662	0.0001718226606498597
2460118.865323237	1.0001836761092842	0.00012199051175964265	1.0002921264331401	0.0001718226606498597
2460118.865542691	1.000036762105619	0.00012199051175964265	1.0000820296703692	0.0001718226606498597
2460118.8657621453	1.0001035630112507	0.00012199051175964265	1.0001524823049306	0.0001718226606498597
2460118.8659815993	0.9999436425318712	0.00012199051175964265	1.0000192871850224	0.0001718226606498597
2460118.8662010534	0.9999540163780046	0.00012199051175964265	0.9998078201491574	0.0001718226606498597
2460118.8664205074	1.0001586598599004	0.00012199051175964265	1.0003490766066063	0.0001718226606498597
2460118.8666399615	1.0001652998910402	0.00012199051175964265	1.0001184372141456	0.0001718226606498597
2460118.8668594155	1.0001346892633534	0.00012199051175964265	0.9999480144457885	0.0001718226606498597
2460118.8670788696	0.999954507007746	0.00012199051175964265	0.9999042628210252	0.0001718226606498597
2460118.8672983237	1.000148504991206	0.00012199051175964265	0.9998267990348677	0.0001718226606498597
2460118.8675177777	1.000058872325302	0.00012199051175964265	0.9997317358494779	0.0001718226606498597
2460118.867737232	1.000222428502977	0.00012199051175964265	0.9998511199957593	0.0001718226606498597
2460118.867956686	1.0000218223700532	0.00012199051175964265	1.0000694343358199	0.0001718226606498597
2460118.86817614	1.0001046689399853	0.00012199051175964265	0.9999478143228056	0.0001718226606498597
2460118.868395594	0.9998524853505719	0.00012199051175964265	0.9997801062966271	0.0001718226606498597
2460118.8686150485	1.0000071420434735	0.00012199051175964265	0.9998269204607164	0.0001718226606498597
2460118.8688345025	1.0000471091275562	0.00012199051175964265	1.0000154341629641	0.0001718226606498597
2460118.8690539566	1.000089532506681	0.00012199051175964265	1.0000207460353612	0.0001718226606498597
2460118.8692734106	1.0000152085242373	0.00012199051175964265	1.0002651662592494	0.0001718226606498597
2460118.8694928647	0.999893317610628	0.00012199051175964265	0.999974657937767	0.0001718226606498597
2460118.8697123188	1.0000382106511174	0.00012199051175964265	1.0000258858088469	0.0001718226606498597
2460118.869931773	1.0000320137166514	0.00012199051175964265	0.9999606877121733	0.0001718226606498597
2460118.870151227	1.0000729724714372	0.00012199051175964265	0.999864236219187	0.0001718226606498597
2460118.870370681	1.000135192217715	0.00012199051175964265	1.0001806772141826	0.0001718226606498597
2460118.870590135	0.9999573506014755	0.00012199051175964265	0.9999924405565132	0.0001718226606498597
2460118.870809589	0.9999210090142769	0.00012199051175964265	1.00007516934723	0.0001718226606498597
2460118.871029043	1.0002244181454232	0.00012199051175964265	1.0000918023350034	0.0001718226606498597
2460118.871248497	1.0001804667644516	0.00012199051175964265	0.9999153826840635	0.0001718226606498597
2460118.871467951	0.9999408621583702	0.00012199051175964265	1.000161944545601	0.0001718226606498597
2460118.8716874053	0.9999710605911075	0.00012199051175964265	1.0000296841848497	0.0001718226606498597
2460118.87190686	1.000008306885786	0.00012199051175964265	1.0002317003438033	0.0001718226606498597
2460118.872126314	1.000021105402763	0.00012199051175964265	0.9999806365754964	0.0001718226606498597
2460118.872345768	1.0001164521259756	0.00012199051175964265	1.0000145833858791	0.0001718226606498597
2460118.872565222	1.0001824140829845	0.00012199051175964265	1.0001576486685826	0.0001718226606498597
2460118.872784676	1.0001036563216483	0.00012199051175964265	1.0002413511447732	0.0001718226606498597
2460118.87300413	1.000051299380837	0.00012199051175964265	0.9998427496025296	0.0001718226606498597
2460118.873223584	0.9999889958875382	0.00012199051175964265	1.0001616087509084	0.0001718226606498597
2460118.873443038	1.0000954914398967	0.00012199051175964265	0.9997026168055224	0.0001718226606498597
2460118.8736624923	1.00019899417013	0.00012199051175964265	0.999776962115151	0.0001718226606498597
2460118.8738819463	1.0001694350779773	0.00012199051175964265	1.0000359578145042	0.0001718226606498597
2460118.8741014004	0.9999463764286084	0.00012199051175964265	0.9999357359637528	0.0001718226606498597
2460118.8743208544	1.0001996073573725	0.00012199051175964265	0.9998009325828704	0.0001718226606498597
2460118.8745403085	0.9998594997218355	0.00012199051175964265	0.9998416747698914	0.0001718226606498597
2460118.8747597625	1.000089017967434	0.00012199051175964265	0.9996657541896228	0.0001718226606498597
2460118.8749792166	1.000091438133946	0.00012199051175964265	0.9999699627243959	0.0001718226606498597
2460118.875198671	1.0000038124108663	0.00012199051175964265	1.000026524919544	0.0001718226606498597
2460118.875418125	0.9999857646117483	0.00012199051175964265	1.0001368858207025	0.0001718226606498597
2460118.8756375792	1.0001436592095478	0.00012199051175964265	1.000206701239017	0.0001718226606498597
2460118.8758570333	1.000028211842136	0.00012199051175964265	0.9999626592718048	0.0001718226606498597
2460118.8760764874	0.9999211943120841	0.00012199051175964265	1.000091018850547	0.0001718226606498597
2460118.8762959414	0.9999751415404862	0.00012199051175964265	1.0000161651521322	0.0001718226606498597
2460118.8765153955	1.0001523268740626	0.00012199051175964265	1.0000435396384464	0.0001718226606498597
2460118.8767348495	1.000084969966986	0.00012199051175964265	1.0003046995597407	0.0001718226606498597
2460118.8769543036	1.0000787989377184	0.00012199051175964265	1.0001919593361255	0.0001718226606498597
2460118.8771737576	0.9999582893667333	0.00012199051175964265	1.0001936360862287	0.0001718226606498597
2460118.8773932117	1.0001812112050943	0.00012199051175964265	1.0001566880314938	0.0001718226606498597
2460118.8776126658	1.0002340674534382	0.00012199051175964265	0.9999605210560124	0.0001718226606498597
2460118.87783212	1.0000466633050802	0.00012199051175964265	1.0003717949044215	0.0001718226606498597
2460118.878051574	1.0000032775205538	0.00012199051175964265	0.9998245011374841	0.0001718226606498597
2460118.878271028	1.000067754429568	0.00012199051175964265	0.9999795540610092	0.0001718226606498597
2460118.8784904825	1.0001371954225144	0.00012199051175964265	0.9999866010244709	0.0001718226606498597
2460118.8787099365	1.000032672895219	0.00012199051175964265	1.000023510558226	0.0001718226606498597
2460118.8789293906	0.9999858436980742	0.00012199051175964265	0.9999932158301934	0.0001718226606498597
2460118.8791488446	1.0000249006954498	0.00012199051175964265	0.9999007187272383	0.0001718226606498597
2460118.8793682987	0.9998875070314629	0.00012199051175964265	0.9997369358812483	0.0001718226606498597
2460118.8795877527	1.0000785304156166	0.00012199051175964265	0.9998651799806537	0.0001718226606498597
2460118.879807207	1.0001902684665602	0.00012199051175964265	1.000219167840174	0.0001718226606498597
2460118.880026661	0.9999094001657732	0.00012199051175964265	0.9997687272645572	0.0001718226606498597
2460118.880246115	1.0000520627173828	0.00012199051175964265	1.000063508396067	0.0001718226606498597
2460118.880465569	1.0000293906049047	0.00012199051175964265	0.9998806587746076	0.0001718226606498597
2460118.880685023	1.0000450207422824	0.00012199051175964265	0.9999215835951507	0.0001718226606498597
2460118.880904477	0.999996209034916	0.00012199051175964265	0.9999826937063135	0.0001718226606498597
2460118.881123931	0.9999438656278242	0.00012199051175964265	0.9998123263921332	0.0001718226606498597
2460118.881343385	0.9998931293723393	0.00012199051175964265	0.9999954679133058	0.0001718226606498597
2460118.8815628393	0.9999301805747766	0.00012199051175964265	1.0000017629452937	0.0001718226606498597
2460118.881782294	0.9999615350188601	0.00012199051175964265	0.9999848911037406	0.0001718226606498597
2460118.882001748	1.0000956120070945	0.00012199051175964265	0.999782859336675	0.0001718226606498597
2460118.882221202	0.9999311234677672	0.00012199051175964265	0.9998194950028995	0.0001718226606498597
2460118.882440656	1.0000096292915732	0.00012199051175964265	0.9999248830660904	0.0001718226606498597
2460118.88266011	1.0000095974405263	0.00012199051175964265	1.00013430635371	0.0001718226606498597
2460118.882879564	1.0002254652460145	0.00012199051175964265	1.00007979657657	0.0001718226606498597
2460118.883099018	0.9999084808641824	0.00012199051175964265	1.0001438258271118	0.0001718226606498597
2460118.883318472	1.0002175704579115	0.00012199051175964265	1.0001089870213	0.0001718226606498597
2460118.8835379262	1.0001343062537995	0.00012199051175964265	0.9996297888395999	0.0001718226606498597
2460118.8837573803	1.0000798342844839	0.00012199051175964265	0.9999469411971141	0.0001718226606498597
2460118.8839768344	1.0003376463100717	0.00012199051175964265	1.0002895950033541	0.0001718226606498597
2460118.8841962884	0.9999413029403222	0.00012199051175964265	0.999969752285069	0.0001718226606498597
2460118.8844157425	1.0000701371763845	0.00012199051175964265	1.0001906046359483	0.0001718226606498597
2460118.8846351965	1.0001800077080063	0.00012199051175964265	0.9999171881399644	0.0001718226606498597
2460118.8848546506	1.000013371097231	0.00012199051175964265	1.0000575450978815	0.0001718226606498597
2460118.8850741046	1.000297469138235	0.00012199051175964265	0.9999284104454143	0.0001718226606498597
2460118.885293559	1.0001417983979242	0.00012199051175964265	0.9996358165982902	0.0001718226606498597
2460118.885513013	1.0001538969572232	0.00012199051175964265	0.9998854321605536	0.0001718226606498597
2460118.8857324673	0.9999165358069342	0.00012199051175964265	1.0002140902315797	0.0001718226606498597
2460118.8859519213	1.0000621226104878	0.00012199051175964265	1.0001260845061244	0.0001718226606498597
2460118.8861713754	0.9999756939819757	0.00012199051175964265	0.99984324396881	0.0001718226606498597
2460118.8863908295	1.0001395206500814	0.00012199051175964265	1.0001683296718051	0.0001718226606498597
2460118.8866102835	0.9998867093129056	0.00012199051175964265	0.9997900237945067	0.0001718226606498597
2460118.8868297376	0.9999837000087881	0.00012199051175964265	1.0000900536257418	0.0001718226606498597
2460118.8870491916	0.9999624211870585	0.00012199051175964265	0.9999146502459799	0.0001718226606498597
2460118.8872686457	1.0000031821196105	0.00012199051175964265	1.0000700061918737	0.0001718226606498597
2460118.8874880997	0.999925540641194	0.00012199051175964265	0.9999695294238746	0.0001718226606498597
2460118.887707554	1.0000475463024194	0.00012199051175964265	1.000122164583751	0.0001718226606498597
2460118.887927008	0.9998787319127316	0.00012199051175964265	0.9998056878645623	0.0001718226606498597
2460118.888146462	0.9998573175095673	0.00012199051175964265	0.9999194031803659	0.0001718226606498597
2460118.888365916	1.0000979970988233	0.00012199051175964265	0.9997584958271243	0.0001718226606498597
2460118.8885853705	1.000158451298176	0.00012199051175964265	0.9998917092468484	0.0001718226606498597
2460118.8888048246	1.000021047885767	0.00012199051175964265	0.9997424264112962	0.0001718226606498597
2460118.8890242786	1.000078873754704	0.00012199051175964265	0.9999663217405751	0.0001718226606498597
2460118.8892437327	1.0000326857284976	0.00012199051175964265	1.0000324829084226	0.0001718226606498597
2460118.8894631867	1.0000023604978994	0.00012199051175964265	1.0000435842030753	0.0001718226606498597
2460118.889682641	0.9998783007326197	0.00012199051175964265	1.000213039441862	0.0001718226606498597
2460118.889902095	1.0000921709156598	0.00012199051175964265	0.9998342415844115	0.0001718226606498597
2460118.890121549	0.9999039296547532	0.00012199051175964265	0.9998942675698884	0.0001718226606498597
2460118.890341003	1.0000681585228726	0.00012199051175964265	1.0000114652432734	0.0001718226606498597
2460118.890560457	0.9999325706496685	0.00012199051175964265	0.9998412334003177	0.0001718226606498597
2460118.890779911	1.0001078393005565	0.00012199051175964265	0.9998252761428363	0.0001718226606498597
2460118.890999365	0.9998688472168942	0.00012199051175964265	1.000448216482899	0.0001718226606498597
2460118.891218819	0.9998232822841259	0.00012199051175964265	0.9998205379320159	0.0001718226606498597
2460118.8914382732	1.0000700771652873	0.00012199051175964265	1.0001621341306584	0.0001718226606498597
2460118.8916577273	0.9999904971607831	0.00012199051175964265	0.9999953473329022	0.0001718226606498597
2460118.8918771814	1.000065711994651	0.00012199051175964265	1.0000606154623746	0.0001718226606498597
2460118.892096636	0.9999194904524361	0.00012199051175964265	0.9998588798496966	0.0001718226606498597
2460118.89231609	0.9996601332907125	0.00012199051175964265	0.9999524250412979	0.0001718226606498597
2460118.892535544	0.9998039279585539	0.00012199051175964265	0.9995824540220107	0.0001718226606498597
2460118.892754998	0.9993979980891186	0.00012199051175964265	0.9994529172216567	0.0001718226606498597
2460118.892974452	0.99924696010331	0.00012199051175964265	0.9994813359382662	0.0001718226606498597
2460118.893193906	0.9991595048978856	0.00012199051175964265	0.9985680505733108	0.0001718226606498597
2460118.89341336	0.9987499551592812	0.00012199051175964265	0.9988826961708613	0.0001718226606498597
2460118.8936328143	0.9985487066554931	0.00012199051175964265	0.9983801781972135	0.0001718226606498597
2460118.8938522683	0.9985400518531489	0.00012199051175964265	0.998355903375017	0.0001718226606498597
2460118.8940717224	0.9984152280910403	0.00012199051175964265	0.9983214320775253	0.0001718226606498597
2460118.8942911765	0.9979078377835499	0.00012199051175964265	0.9978121539644399	0.0001718226606498597
2460118.8945106305	0.9977598080257396	0.00012199051175964265	0.9972257808234106	0.0001718226606498597
2460118.8947300846	0.997403342975222	0.00012199051175964265	0.9972610722821514	0.0001718226606498597
2460118.8949495386	0.9972299665584311	0.00012199051175964265	0.9967669340337194	0.0001718226606498597
2460118.8951689927	0.9967671844379759	0.00012199051175964265	0.9966279353274291	0.0001718226606498597
2460118.895388447	0.9963871319772291	0.00012199051175964265	0.9962966431141498	0.0001718226606498597
2460118.8956079013	0.9961387500962924	0.00012199051175964265	0.9961103676791595	0.0001718226606498597
2460118.8958273553	0.9960016044928601	0.00012199051175964265	0.9956385395936259	0.0001718226606498597
2460118.8960468094	0.9957164289192915	0.00012199051175964265	0.9954787401930705	0.0001718226606498597
2460118.8962662634	0.9951852539447519	0.00012199051175964265	0.9947906823407648	0.0001718226606498597
2460118.8964857175	0.9948280890969806	0.00012199051175964265	0.9947038040963663	0.0001718226606498597
2460118.8967051716	0.994535298553788	0.00012199051175964265	0.9940863050179816	0.0001718226606498597
2460118.8969246256	0.9942157796661456	0.00012199051175964265	0.9939071310022544	0.0001718226606498597
2460118.8971440797	0.9937714531119639	0.00012199051175964265	0.9933123021256675	0.0001718226606498597
2460118.8973635337	0.9933818578227309	0.00012199051175964265	0.9930915657061056	0.0001718226606498597
2460118.897582988	0.9933138780880977	0.00012199051175964265	0.992911612578213	0.0001718226606498597
2460118.897802442	0.992976027767322	0.00012199051175964265	0.992362771225892	0.0001718226606498597
2460118.898021896	0.9924682241693331	0.00012199051175964265	0.9922135771304978	0.0001718226606498597
2460118.89824135	0.9920390563961846	0.00012199051175964265	0.9920047386558183	0.0001718226606498597
2460118.898460804	0.9920181981528147	0.00012199051175964265	0.9913961170162311	0.0001718226606498597
2460118.898680258	0.9913365489348097	0.00012199051175964265	0.9908741937658224	0.0001718226606498597
2460118.8988997126	0.9910003141789587	0.00012199051175964265	0.9906269857902443	0.0001718226606498597
2460118.8991191667	0.9905231008588975	0.00012199051175964265	0.9902855137235765	0.0001718226606498597
2460118.8993386207	0.99027463773376	0.00012199051175964265	0.9900453429989129	0.0001718226606498597
2460118.899558075	0.9898830493253108	0.00012199051175964265	0.9894565759523364	0.0001718226606498597
2460118.899777529	0.9897134836120246	0.00012199051175964265	0.9891983379308941	0.0001718226606498597
2460118.899996983	0.9891699141349899	0.00012199051175964265	0.9889896873125719	0.0001718226606498597
2460118.900216437	0.9889072398531309	0.00012199051175964265	0.9885033406286664	0.0001718226606498597
2460118.900435891	0.9883297154402862	0.00012199051175964265	0.9875105205912319	0.0001718226606498597
2460118.900655345	0.987841111389221	0.00012199051175964265	0.9876987561053497	0.0001718226606498597
2460118.900874799	0.9876007249256055	0.00012199051175964265	0.9870158015525545	0.0001718226606498597
2460118.901094253	0.987049833323888	0.00012199051175964265	0.9866555586204919	0.0001718226606498597
2460118.901313707	0.9868655287091417	0.00012199051175964265	0.9863770083393509	0.0001718226606498597
2460118.9015331613	0.9863286686837597	0.00012199051175964265	0.9862400104839237	0.0001718226606498597
2460118.9017526153	0.9859440026257442	0.00012199051175964265	0.9857858380898775	0.0001718226606498597
2460118.9019720694	0.985804227001618	0.00012199051175964265	0.9853474631155767	0.0001718226606498597
2460118.9021915235	0.9853919355556674	0.00012199051175964265	0.9846130986157805	0.0001718226606498597
2460118.902410978	0.9848600421131924	0.00012199051175964265	0.9843672586393918	0.0001718226606498597
2460118.902630432	0.9847311017581789	0.00012199051175964265	0.9841409233735109	0.0001718226606498597
2460118.902849886	0.9842671297581734	0.00012199051175964265	0.9837040235505085	0.0001718226606498597
2460118.90306934	0.983784872735075	0.00012199051175964265	0.9834709341416541	0.0001718226606498597
2460118.903288794	0.9835041894937315	0.00012199051175964265	0.9829345305528295	0.0001718226606498597
2460118.9035082483	0.9832044163238796	0.00012199051175964265	0.9825240324137954	0.0001718226606498597
2460118.9037277023	0.9828700597652678	0.00012199051175964265	0.9826805714168364	0.0001718226606498597
2460118.9039471564	0.9826213773107859	0.00012199051175964265	0.9821897799902717	0.0001718226606498597
2460118.9041666104	0.9826123401746059	0.00012199051175964265	0.9820226248117224	0.0001718226606498597
2460118.9043860645	0.982095147709176	0.00012199051175964265	0.9814903698731977	0.0001718226606498597
2460118.9046055186	0.9818051253500872	0.00012199051175964265	0.9816764966735021	0.0001718226606498597
2460118.9048249726	0.9814216150971682	0.00012199051175964265	0.9811139662919484	0.0001718226606498597
2460118.9050444267	0.9809759058753397	0.00012199051175964265	0.9808998335557902	0.0001718226606498597
2460118.9052638807	0.9808704151299661	0.00012199051175964265	0.9805554078627048	0.0001718226606498597
2460118.905483335	0.9806704934546122	0.00012199051175964265	0.9804342538553599	0.0001718226606498597
2460118.905702789	0.9807374299965195	0.00012199051175964265	0.9801428834628104	0.0001718226606498597
2460118.9059222434	0.9805262447251746	0.00012199051175964265	0.979961917247196	0.0001718226606498597
2460118.9061416974	0.9804725738884675	0.00012199051175964265	0.9795183907629149	0.0001718226606498597
2460118.9063611515	0.9803347999266144	0.00012199051175964265	0.9796759025716661	0.0001718226606498597
2460118.9065806055	0.9801552633286849	0.00012199051175964265	0.9799170768243451	0.0001718226606498597
2460118.9068000596	0.9800707600937678	0.00012199051175964265	0.9798253790890692	0.0001718226606498597
2460118.9070195137	0.979993628626621	0.00012199051175964265	0.9795627921418779	0.0001718226606498597
2460118.9072389677	0.9800907465523724	0.00012199051175964265	0.9796718087948011	0.0001718226606498597
2460118.907458422	0.9800503664763812	0.00012199051175964265	0.9798705916188482	0.0001718226606498597
2460118.907677876	0.9798404080617177	0.00012199051175964265	0.9796267551008739	0.0001718226606498597
2460118.90789733	0.9797408947344313	0.00012199051175964265	0.979505914167266	0.0001718226606498597
2460118.908116784	0.9798322058238333	0.00012199051175964265	0.9798040682978328	0.0001718226606498597
2460118.908336238	0.979613136409355	0.00012199051175964265	0.9796361413418606	0.0001718226606498597
2460118.908555692	0.9797720236689169	0.00012199051175964265	0.9795999513635083	0.0001718226606498597
2460118.908775146	0.9796822547936767	0.00012199051175964265	0.9794442728789237	0.0001718226606498597
2460118.9089946	0.9794303000083289	0.00012199051175964265	0.9790860009305286	0.0001718226606498597
2460118.9092140542	0.9794628723336858	0.00012199051175964265	0.9794539199357262	0.0001718226606498597
2460118.9094335083	0.9795196845388301	0.00012199051175964265	0.9790993040419337	0.0001718226606498597
2460118.909652963	0.9795215567748125	0.00012199051175964265	0.9791263098226569	0.0001718226606498597
2460118.909872417	0.9793218292818288	0.00012199051175964265	0.9791614118142375	0.0001718226606498597
2460118.910091871	0.9795892669660883	0.00012199051175964265	0.9794272423097148	0.0001718226606498597
2460118.910311325	0.9792327129832281	0.00012199051175964265	0.9792459507920273	0.0001718226606498597
2460118.910530779	0.9792439294094657	0.00012199051175964265	0.9793760283642466	0.0001718226606498597
2460118.910750233	0.9794487154710625	0.00012199051175964265	0.979234021573624	0.0001718226606498597
2460118.910969687	0.9792319659636417	0.00012199051175964265	0.9792239894914043	0.0001718226606498597
2460118.911189141	0.9793503476873241	0.00012199051175964265	0.979070021487487	0.0001718226606498597
2460118.9114085953	0.9792924181161097	0.00012199051175964265	0.9795752237678015	0.0001718226606498597
2460118.9116280493	0.9791145661202265	0.00012199051175964265	0.978814509978626	0.0001718226606498597
2460118.9118475034	0.9792246633168111	0.00012199051175964265	0.9790195670914558	0.0001718226606498597
2460118.9120669574	0.9792655225236301	0.00012199051175964265	0.9791427438230946	0.0001718226606498597
2460118.9122864115	0.9789386985199897	0.00012199051175964265	0.9788375674572198	0.0001718226606498597
2460118.9125058656	0.9789337520798134	0.00012199051175964265	0.9791700890833349	0.0001718226606498597
2460118.9127253196	0.9791579175034527	0.00012199051175964265	0.9791725658646787	0.0001718226606498597
2460118.912944774	0.9789855572086301	0.00012199051175964265	0.9791294243234369	0.0001718226606498597
2460118.913164228	0.9788888754907843	0.00012199051175964265	0.9791374497310001	0.0001718226606498597
2460118.9133836823	0.9786865995454634	0.00012199051175964265	0.9787344677506244	0.0001718226606498597
2460118.9136031363	0.9790521662307843	0.00012199051175964265	0.9788577182338591	0.0001718226606498597
2460118.9138225904	0.9790353247653542	0.00012199051175964265	0.9786750484723445	0.0001718226606498597
2460118.9140420444	0.9788291463346708	0.00012199051175964265	0.9788101332602731	0.0001718226606498597
2460118.9142614985	0.9787931705984284	0.00012199051175964265	0.9789185918539778	0.0001718226606498597
2460118.9144809525	0.978876150754553	0.00012199051175964265	0.9786615432073827	0.0001718226606498597
2460118.9147004066	0.9788835283225747	0.00012199051175964265	0.9792737251058188	0.0001718226606498597
2460118.9149198607	0.978943067296735	0.00012199051175964265	0.979080351772962	0.0001718226606498597
2460118.9151393147	0.9788406051790024	0.00012199051175964265	0.9790319085732584	0.0001718226606498597
2460118.915358769	0.9788061098674257	0.00012199051175964265	0.9786990052131677	0.0001718226606498597
2460118.915578223	0.978763186502532	0.00012199051175964265	0.9789665026254374	0.0001718226606498597
2460118.915797677	0.9786443556298421	0.00012199051175964265	0.9787852580356833	0.0001718226606498597
2460118.916017131	0.9789885755140415	0.00012199051175964265	0.9786652690715723	0.0001718226606498597
2460118.916236585	0.9789253926706654	0.00012199051175964265	0.9786991997938113	0.0001718226606498597
2460118.916456039	0.9787739351331717	0.00012199051175964265	0.9789898843737485	0.0001718226606498597
2460118.9166754936	0.9786685918644898	0.00012199051175964265	0.9788634177601945	0.0001718226606498597
2460118.9168949476	0.9788037903132109	0.00012199051175964265	0.9789001308567945	0.0001718226606498597
2460118.9171144017	0.9787597783476412	0.00012199051175964265	0.9787073176655436	0.0001718226606498597
2460118.9173338558	0.9785924092861688	0.00012199051175964265	0.9790886494734736	0.0001718226606498597
2460118.91755331	0.9787120282278118	0.00012199051175964265	0.9788561990166634	0.0001718226606498597
2460118.917772764	0.9786130443294808	0.00012199051175964265	0.9784864515102843	0.0001718226606498597
2460118.917992218	0.9786383050673345	0.00012199051175964265	0.9785477992378158	0.0001718226606498597
2460118.918211672	0.9784280354149741	0.00012199051175964265	0.9789609572408747	0.0001718226606498597
2460118.918431126	0.9785482702560284	0.00012199051175964265	0.9784014916623527	0.0001718226606498597
2460118.91865058	0.9785366305224403	0.00012199051175964265	0.9785506596136262	0.0001718226606498597
2460118.918870034	0.9784982536148429	0.00012199051175964265	0.9788785376389632	0.0001718226606498597
2460118.919089488	0.9783277496994811	0.00012199051175964265	0.9786475226576635	0.0001718226606498597
2460118.9193089423	0.9786639075977501	0.00012199051175964265	0.9784007823730854	0.0001718226606498597
2460118.9195283963	0.9785871463316614	0.00012199051175964265	0.9786437815300212	0.0001718226606498597
2460118.9197478504	0.9783972793655538	0.00012199051175964265	0.9787596249310776	0.0001718226606498597
2460118.9199673044	0.9783529427748396	0.00012199051175964265	0.9786404746213696	0.0001718226606498597
2460118.9201867585	0.9788157405441013	0.00012199051175964265	0.9786114478634657	0.0001718226606498597
2460118.920406213	0.9784780229403219	0.00012199051175964265	0.9787319063467423	0.0001718226606498597
2460118.920625667	0.9786040882174866	0.00012199051175964265	0.9782214623192373	0.0001718226606498597
2460118.920845121	0.978425767264187	0.00012199051175964265	0.9788441585283053	0.0001718226606498597
2460118.921064575	0.9785541042916875	0.00012199051175964265	0.9785451220059814	0.0001718226606498597
2460118.9212840293	0.9785162953378796	0.00012199051175964265	0.9786916721431526	0.0001718226606498597
2460118.9215034833	0.9784613991880915	0.00012199051175964265	0.9783801237048737	0.0001718226606498597
2460118.9217229374	0.978385713530447	0.00012199051175964265	0.9789141895901025	0.0001718226606498597
2460118.9219423914	0.9784822439816679	0.00012199051175964265	0.978531860194547	0.0001718226606498597
2460118.9221618455	0.9785351742869929	0.00012199051175964265	0.9781609828478154	0.0001718226606498597
2460118.9223812995	0.9784247289375999	0.00012199051175964265	0.9787164987157946	0.0001718226606498597
2460118.9226007536	0.9782853912246035	0.00012199051175964265	0.9784238727265436	0.0001718226606498597
2460118.9228202077	0.9785168648778474	0.00012199051175964265	0.9786816420577468	0.0001718226606498597
2460118.9230396617	0.9782632218540209	0.00012199051175964265	0.9781217494370764	0.0001718226606498597
2460118.923259116	0.9782268007813057	0.00012199051175964265	0.978497585542191	0.0001718226606498597
2460118.92347857	0.9783862360231177	0.00012199051175964265	0.9782074536026127	0.0001718226606498597
2460118.923698024	0.9783980848832475	0.00012199051175964265	0.9783709124570767	0.0001718226606498597
2460118.9239174784	0.9782595577803583	0.00012199051175964265	0.9788059015187897	0.0001718226606498597
2460118.9241369325	0.9783485631670009	0.00012199051175964265	0.9785930206366918	0.0001718226606498597
2460118.9243563865	0.9783205920644336	0.00012199051175964265	0.9783122067920463	0.0001718226606498597
2460118.9245758406	0.9783193184382419	0.00012199051175964265	0.9781173932076156	0.0001718226606498597
2460118.9247952946	0.9782720930232508	0.00012199051175964265	0.9783634149082614	0.0001718226606498597
2460118.9250147487	0.9782507848751104	0.00012199051175964265	0.9788559475985229	0.0001718226606498597
2460118.9252342028	0.9780467724699803	0.00012199051175964265	0.9783683437555747	0.0001718226606498597
2460118.925453657	0.9782380538382535	0.00012199051175964265	0.9782359082428206	0.0001718226606498597
2460118.925673111	0.9784390199623003	0.00012199051175964265	0.9785385771322043	0.0001718226606498597
2460118.925892565	0.9783243022187783	0.00012199051175964265	0.978322469186836	0.0001718226606498597
2460118.926112019	0.9783900775588577	0.00012199051175964265	0.978318052812405	0.0001718226606498597
2460118.926331473	0.9782720092459171	0.00012199051175964265	0.9785231966942128	0.0001718226606498597
2460118.926550927	0.9782897411006494	0.00012199051175964265	0.9785391960825727	0.0001718226606498597
2460118.926770381	0.9782314186650986	0.00012199051175964265	0.9784446099728668	0.0001718226606498597
2460118.926989835	0.9781983498066561	0.00012199051175964265	0.9782576968250127	0.0001718226606498597
2460118.9272092893	0.9781472384018024	0.00012199051175964265	0.9783253358338967	0.0001718226606498597
2460118.9274287433	0.9780216530094805	0.00012199051175964265	0.9782821719974116	0.0001718226606498597
2460118.927648198	0.9783110416717007	0.00012199051175964265	0.9781722662956475	0.0001718226606498597
2460118.927867652	0.9782093150215428	0.00012199051175964265	0.9787114458141686	0.0001718226606498597
2460118.928087106	0.9781981142514741	0.00012199051175964265	0.9783747938593119	0.0001718226606498597
2460118.92830656	0.9780964665807329	0.00012199051175964265	0.9783091699345509	0.0001718226606498597
2460118.928526014	0.9781750578939387	0.00012199051175964265	0.9783570851419143	0.0001718226606498597
2460118.928745468	0.9780206220662303	0.00012199051175964265	0.9784847673894915	0.0001718226606498597
2460118.928964922	0.9779920050603985	0.00012199051175964265	0.9781948325082943	0.0001718226606498597
2460118.9291843763	0.9780728367359657	0.00012199051175964265	0.9781357650778033	0.0001718226606498597
2460118.9294038303	0.9780672037703014	0.00012199051175964265	0.9783393899392201	0.0001718226606498597
2460118.9296232844	0.9781153621483564	0.00012199051175964265	0.9781720586219038	0.0001718226606498597
2460118.9298427384	0.9781040308404951	0.00012199051175964265	0.9783108142942178	0.0001718226606498597
2460118.9300621925	0.9780911972783445	0.00012199051175964265	0.9783104915407609	0.0001718226606498597
2460118.9302816465	0.9781766832002469	0.00012199051175964265	0.9784911161674023	0.0001718226606498597
2460118.9305011006	0.9780782040376844	0.00012199051175964265	0.9784557259664517	0.0001718226606498597
2460118.9307205547	0.9780064325579643	0.00012199051175964265	0.9780036892030294	0.0001718226606498597
2460118.9309400087	0.9779109844988236	0.00012199051175964265	0.9786264862454178	0.0001718226606498597
2460118.931159463	0.9781711245140612	0.00012199051175964265	0.9782791227730928	0.0001718226606498597
2460118.9313789173	0.9781477941607098	0.00012199051175964265	0.9784531579757358	0.0001718226606498597
2460118.9315983714	0.9780303415646492	0.00012199051175964265	0.9783646678029134	0.0001718226606498597
2460118.9318178254	0.978175530934438	0.00012199051175964265	0.9783969249425749	0.0001718226606498597
2460118.9320372795	0.9779232878710512	0.00012199051175964265	0.9781007472689514	0.0001718226606498597
2460118.9322567335	0.9781029012692729	0.00012199051175964265	0.9784691401578947	0.0001718226606498597
2460118.9324761876	0.9779559116316742	0.00012199051175964265	0.9778234257883132	0.0001718226606498597
2460118.9326956416	0.9778905520764042	0.00012199051175964265	0.978283121828505	0.0001718226606498597
2460118.9329150957	0.9779716918782595	0.00012199051175964265	0.9785659250546929	0.0001718226606498597
2460118.9331345498	0.977811552774985	0.00012199051175964265	0.9780872898361099	0.0001718226606498597
2460118.933354004	0.978097013518852	0.00012199051175964265	0.978161633036741	0.0001718226606498597
2460118.933573458	0.9779302985799291	0.00012199051175964265	0.9783149252589697	0.0001718226606498597
2460118.933792912	0.9779468033017603	0.00012199051175964265	0.97835496700989	0.0001718226606498597
2460118.934012366	0.9779754726311937	0.00012199051175964265	0.9781596177131269	0.0001718226606498597
2460118.93423182	0.9779879116461311	0.00012199051175964265	0.9779871968406584	0.0001718226606498597
2460118.934451274	0.9781424836538891	0.00012199051175964265	0.9781792818726102	0.0001718226606498597
2460118.934670728	0.9780222128177658	0.00012199051175964265	0.9780813756885394	0.0001718226606498597
2460118.934890182	0.9781343682322644	0.00012199051175964265	0.9782683873054693	0.0001718226606498597
2460118.9351096367	0.9777283176775606	0.00012199051175964265	0.9783147965111558	0.0001718226606498597
2460118.935329091	0.9778287092687191	0.00012199051175964265	0.977874166625626	0.0001718226606498597
2460118.935548545	0.9778820395830138	0.00012199051175964265	0.9784521053206563	0.0001718226606498597
2460118.935767999	0.9778522603517645	0.00012199051175964265	0.9784245538559135	0.0001718226606498597
2460118.935987453	0.9778390311786601	0.00012199051175964265	0.9779999646369938	0.0001718226606498597
2460118.936206907	0.9778366624615014	0.00012199051175964265	0.9780438459032972	0.0001718226606498597
2460118.936426361	0.9780141660551186	0.00012199051175964265	0.9779060385852245	0.0001718226606498597
2460118.936645815	0.9779669489243964	0.00012199051175964265	0.9781864817884192	0.0001718226606498597
2460118.936865269	0.9778219918705575	0.00012199051175964265	0.978255743999415	0.0001718226606498597
2460118.9370847233	0.9779637313069719	0.00012199051175964265	0.9783155729451207	0.0001718226606498597
2460118.9373041773	0.977984784480986	0.00012199051175964265	0.978260717639759	0.0001718226606498597
2460118.9375236314	0.9779180173709052	0.00012199051175964265	0.9781375545732831	0.0001718226606498597
2460118.9377430854	0.9779728531973784	0.00012199051175964265	0.9783299026553252	0.0001718226606498597
2460118.9379625395	0.9779537285871434	0.00012199051175964265	0.9781141973247707	0.0001718226606498597
2460118.9381819936	0.9777910712870921	0.00012199051175964265	0.9780147063151214	0.0001718226606498597
2460118.9384014476	0.9776874874460584	0.00012199051175964265	0.9784209956093768	0.0001718226606498597
2460118.9386209017	0.9780014686778271	0.00012199051175964265	0.9783165943801436	0.0001718226606498597
2460118.9388403557	0.9777703584577812	0.00012199051175964265	0.9782736633597449	0.0001718226606498597
2460118.9390598102	0.9779765370464552	0.00012199051175964265	0.9778114257181657	0.0001718226606498597
2460118.9392792643	0.9780056452665097	0.00012199051175964265	0.9785453372015918	0.0001718226606498597
2460118.9394987184	0.9779988606836026	0.00012199051175964265	0.9779636343995618	0.0001718226606498597
2460118.9397181724	0.9777347149781063	0.00012199051175964265	0.97826561114752	0.0001718226606498597
2460118.9399376265	0.9778159316714	0.00012199051175964265	0.9780279189006859	0.0001718226606498597
2460118.9401570805	0.9779808178581005	0.00012199051175964265	0.9782313067887956	0.0001718226606498597
2460118.9403765346	0.9777163812341515	0.00012199051175964265	0.9779819405417327	0.0001718226606498597
2460118.9405959886	0.9777609700630753	0.00012199051175964265	0.9784560188987199	0.0001718226606498597
2460118.9408154427	0.9776973964542183	0.00012199051175964265	0.9782955101538453	0.0001718226606498597
2460118.9410348968	0.9779056935314744	0.00012199051175964265	0.9780786703545132	0.0001718226606498597
2460118.941254351	0.977726071343146	0.00012199051175964265	0.9782986590095062	0.0001718226606498597
2460118.941473805	0.9778317270061052	0.00012199051175964265	0.9779172173784201	0.0001718226606498597
2460118.941693259	0.9776528735253057	0.00012199051175964265	0.9782372016685996	0.0001718226606498597
2460118.941912713	0.977875437771502	0.00012199051175964265	0.9782026068803954	0.0001718226606498597
2460118.942132167	0.9774874284567461	0.00012199051175964265	0.9779841571849989	0.0001718226606498597
2460118.942351621	0.9776411510116424	0.00012199051175964265	0.9781735139724279	0.0001718226606498597
2460118.942571075	0.9775839752748483	0.00012199051175964265	0.9781867523875537	0.0001718226606498597
2460118.9427905297	0.977929493482746	0.00012199051175964265	0.9780712592607949	0.0001718226606498597
2460118.9430099837	0.9776659959762356	0.00012199051175964265	0.978051142656399	0.0001718226606498597
2460118.943229438	0.9776877341770275	0.00012199051175964265	0.978111680851939	0.0001718226606498597
2460118.943448892	0.977912541885549	0.00012199051175964265	0.9783875146164998	0.0001718226606498597
2460118.943668346	0.9775595326736919	0.00012199051175964265	0.978196684205405	0.0001718226606498597
2460118.9438878	0.9779283026429323	0.00012199051175964265	0.9780898223882338	0.0001718226606498597
2460118.944107254	0.9777344943398593	0.00012199051175964265	0.9782195259809711	0.0001718226606498597
2460118.944326708	0.977711486008818	0.00012199051175964265	0.9782358561833144	0.0001718226606498597
2460118.944546162	0.9774881714295363	0.00012199051175964265	0.9781910711313585	0.0001718226606498597
2460118.944765616	0.9778281112380177	0.00012199051175964265	0.9783106755654365	0.0001718226606498597
2460118.9449850703	0.9777705188696431	0.00012199051175964265	0.9782840686148201	0.0001718226606498597
2460118.9452045243	0.9777766184080402	0.00012199051175964265	0.9783170361955341	0.0001718226606498597
2460118.9454239784	0.9778668091670103	0.00012199051175964265	0.9783413740835151	0.0001718226606498597
2460118.9456434324	0.9778327052577591	0.00012199051175964265	0.9782326187585864	0.0001718226606498597
2460118.9458628865	0.9777947685171287	0.00012199051175964265	0.978050132408302	0.0001718226606498597
2460118.9460823406	0.9778288620260884	0.00012199051175964265	0.9776135792462032	0.0001718226606498597
2460118.9463017946	0.9777604720624918	0.00012199051175964265	0.9780690060628178	0.0001718226606498597
2460118.9465212487	0.977802531232113	0.00012199051175964265	0.9781601853784471	0.0001718226606498597
2460118.946740703	0.9777914956686685	0.00012199051175964265	0.9779348867303771	0.0001718226606498597
2460118.9469601572	0.9777164205681834	0.00012199051175964265	0.9781131673914712	0.0001718226606498597
2460118.9471796113	0.9779168634347147	0.00012199051175964265	0.9777869560547631	0.0001718226606498597
2460118.9473990654	0.97779840879099	0.00012199051175964265	0.9783619674234771	0.0001718226606498597
2460118.9476185194	0.977618725650966	0.00012199051175964265	0.9780540264246219	0.0001718226606498597
2460118.9478379735	0.9779622545362612	0.00012199051175964265	0.9779524910982889	0.0001718226606498597
2460118.9480574275	0.9778283925646256	0.00012199051175964265	0.9781395295788743	0.0001718226606498597
2460118.9482768816	0.97774680778118	0.00012199051175964265	0.9780910768889417	0.0001718226606498597
2460118.9484963357	0.9778246213439088	0.00012199051175964265	0.9780939307200607	0.0001718226606498597
2460118.9487157897	0.9775568089928182	0.00012199051175964265	0.9781017449577895	0.0001718226606498597
2460118.9489352438	0.9777129098366101	0.00012199051175964265	0.9782711816517696	0.0001718226606498597
2460118.949154698	0.9774196257439907	0.00012199051175964265	0.9781527604629783	0.0001718226606498597
2460118.949374152	0.9778778631351379	0.00012199051175964265	0.97786951250961	0.0001718226606498597
2460118.949593606	0.9777287122256045	0.00012199051175964265	0.9780029374166131	0.0001718226606498597
2460118.94981306	0.9778947018027813	0.00012199051175964265	0.9781749718375581	0.0001718226606498597
2460118.950032514	0.9776441677047599	0.00012199051175964265	0.9779653120956167	0.0001718226606498597
2460118.950251968	0.9775695145860444	0.00012199051175964265	0.9779659217297128	0.0001718226606498597
2460118.950471422	0.9778242687760359	0.00012199051175964265	0.9782149773161474	0.0001718226606498597
2460118.9506908767	0.9777600321407617	0.00012199051175964265	0.9780565071661971	0.0001718226606498597
2460118.9509103308	0.9777503309842963	0.00012199051175964265	0.9782535228248633	0.0001718226606498597
2460118.951129785	0.9777917246491062	0.00012199051175964265	0.9781305599013469	0.0001718226606498597
2460118.951349239	0.9776962372133217	0.00012199051175964265	0.978087907862531	0.0001718226606498597
2460118.951568693	0.9776874932201878	0.00012199051175964265	0.9780499448640124	0.0001718226606498597
2460118.951788147	0.9778687095091031	0.00012199051175964265	0.9780608493491902	0.0001718226606498597
2460118.952007601	0.9778885261035853	0.00012199051175964265	0.9781684649327566	0.0001718226606498597
2460118.952227055	0.9777715929097892	0.00012199051175964265	0.9781093235888285	0.0001718226606498597
2460118.952446509	0.9777503576126327	0.00012199051175964265	0.9783453777735939	0.0001718226606498597
2460118.952665963	0.9778528937459496	0.00012199051175964265	0.9783483346170018	0.0001718226606498597
2460118.9528854173	0.9778761829630996	0.00012199051175964265	0.9782538152840815	0.0001718226606498597
2460118.9531048713	0.9778358493167766	0.00012199051175964265	0.9782884232252607	0.0001718226606498597
2460118.9533243254	0.9778348618631385	0.00012199051175964265	0.9784370015795306	0.0001718226606498597
2460118.9535437794	0.9780531053737322	0.00012199051175964265	0.978221560402219	0.0001718226606498597
2460118.9537632335	0.9778155143337891	0.00012199051175964265	0.9782911027114682	0.0001718226606498597
2460118.9539826876	0.9778129521723237	0.00012199051175964265	0.9782946763830532	0.0001718226606498597
2460118.9542021416	0.9777083759648173	0.00012199051175964265	0.9780193384143789	0.0001718226606498597
2460118.9544215957	0.9777473543548422	0.00012199051175964265	0.9780692643807914	0.0001718226606498597
2460118.95464105	0.9778399396639589	0.00012199051175964265	0.9782929661273845	0.0001718226606498597
2460118.9548605043	0.9779396971173725	0.00012199051175964265	0.9781083686725264	0.0001718226606498597
2460118.9550799583	0.9779441272146687	0.00012199051175964265	0.978261061326978	0.0001718226606498597
2460118.9552994124	0.9779635236986216	0.00012199051175964265	0.9780794251684376	0.0001718226606498597
2460118.9555188664	0.9778953932359397	0.00012199051175964265	0.9778311856870587	0.0001718226606498597
2460118.9557383205	0.9779239044011205	0.00012199051175964265	0.9784240498416751	0.0001718226606498597
2460118.9559577745	0.9780883085036788	0.00012199051175964265	0.9781053945156098	0.0001718226606498597
2460118.9561772286	0.9779183080322974	0.00012199051175964265	0.9785114903538585	0.0001718226606498597
2460118.9563966827	0.9779572950528488	0.00012199051175964265	0.9780645036265124	0.0001718226606498597
2460118.9566161367	0.978076713151154	0.00012199051175964265	0.9781930081237142	0.0001718226606498597
2460118.956835591	0.9778315035514724	0.00012199051175964265	0.9781486721476389	0.0001718226606498597
2460118.957055045	0.9779550097765972	0.00012199051175964265	0.9782693817754085	0.0001718226606498597
2460118.957274499	0.9777932937403608	0.00012199051175964265	0.9782542633418542	0.0001718226606498597
2460118.957493953	0.9778199286121573	0.00012199051175964265	0.9780200138780148	0.0001718226606498597
2460118.957713407	0.9778663758163058	0.00012199051175964265	0.9779354589685739	0.0001718226606498597
2460118.957932861	0.9780975884379025	0.00012199051175964265	0.978323407637564	0.0001718226606498597
2460118.958152315	0.9779625174724706	0.00012199051175964265	0.9782677284777683	0.0001718226606498597
2460118.9583717696	0.9780708015691922	0.00012199051175964265	0.9783089212926376	0.0001718226606498597
2460118.9585912237	0.9781479492780324	0.00012199051175964265	0.9785587806976145	0.0001718226606498597
2460118.9588106778	0.9779967998096785	0.00012199051175964265	0.978400525150757	0.0001718226606498597
2460118.959030132	0.9779789590244139	0.00012199051175964265	0.9782505689720955	0.0001718226606498597
2460118.959249586	0.9780977469912842	0.00012199051175964265	0.978466796694485	0.0001718226606498597
2460118.95946904	0.9779437121186896	0.00012199051175964265	0.9784207706295635	0.0001718226606498597
2460118.959688494	0.9779913943463244	0.00012199051175964265	0.978402091303125	0.0001718226606498597
2460118.959907948	0.9779435003689274	0.00012199051175964265	0.9782589610965192	0.0001718226606498597
2460118.960127402	0.9777267016034454	0.00012199051175964265	0.9784469597674769	0.0001718226606498597
2460118.960346856	0.9777433308065488	0.00012199051175964265	0.9782361723225794	0.0001718226606498597
2460118.96056631	0.9779345436145169	0.00012199051175964265	0.9783803356035001	0.0001718226606498597
2460118.9607857643	0.9780022636543124	0.00012199051175964265	0.9782367905406015	0.0001718226606498597
2460118.9610052183	0.9780862090989246	0.00012199051175964265	0.9780136668781821	0.0001718226606498597
2460118.9612246724	0.9780507135037525	0.00012199051175964265	0.9783867560489908	0.0001718226606498597
2460118.9614441264	0.9779135678385671	0.00012199051175964265	0.9783120233322674	0.0001718226606498597
2460118.9616635805	0.9779668418230029	0.00012199051175964265	0.9783029372163674	0.0001718226606498597
2460118.9618830346	0.9779944816594818	0.00012199051175964265	0.9783261647448116	0.0001718226606498597
2460118.9621024886	0.9778176299459944	0.00012199051175964265	0.9779901616399388	0.0001718226606498597
2460118.9623219427	0.978059967057238	0.00012199051175964265	0.9781717333922965	0.0001718226606498597
2460118.962541397	0.9780078964274964	0.00012199051175964265	0.9785050898573074	0.0001718226606498597
2460118.9627608513	0.9781266630056993	0.00012199051175964265	0.9783091645937425	0.0001718226606498597
2460118.9629803053	0.9782784136236032	0.00012199051175964265	0.978663779223931	0.0001718226606498597
2460118.9631997594	0.9780220833391478	0.00012199051175964265	0.9784243422864967	0.0001718226606498597
2460118.9634192134	0.9781412775651773	0.00012199051175964265	0.9781844040392789	0.0001718226606498597
2460118.9636386675	0.9780178923391656	0.00012199051175964265	0.9788248674627004	0.0001718226606498597
2460118.9638581215	0.9780394158153607	0.00012199051175964265	0.9783356793052803	0.0001718226606498597
2460118.9640775756	0.9780394585086809	0.00012199051175964265	0.9781505367125904	0.0001718226606498597
2460118.9642970297	0.9781376497404263	0.00012199051175964265	0.9785535628334537	0.0001718226606498597
2460118.9645164837	0.9781957856900584	0.00012199051175964265	0.9786699889079427	0.0001718226606498597
2460118.964735938	0.9780188086199199	0.00012199051175964265	0.9781940373678893	0.0001718226606498597
2460118.964955392	0.9781713871488691	0.00012199051175964265	0.978143202174106	0.0001718226606498597
2460118.965174846	0.9781134669635705	0.00012199051175964265	0.9779682495519846	0.0001718226606498597
2460118.9653943	0.9780843452930047	0.00012199051175964265	0.9783617011730826	0.0001718226606498597
2460118.965613754	0.9780989600316923	0.00012199051175964265	0.9782215896469076	0.0001718226606498597
2460118.965833208	0.9782195303768795	0.00012199051175964265	0.9784021528291614	0.0001718226606498597
2460118.966052662	0.9782501928266177	0.00012199051175964265	0.9781746385057962	0.0001718226606498597
2460118.966272116	0.9779823671995745	0.00012199051175964265	0.9782125422860622	0.0001718226606498597
2460118.9664915707	0.9780628048448154	0.00012199051175964265	0.9783974185617101	0.0001718226606498597
2460118.9667110248	0.9781508886431	0.00012199051175964265	0.9786622046178157	0.0001718226606498597
2460118.966930479	0.978185282095371	0.00012199051175964265	0.9784321960671996	0.0001718226606498597
2460118.967149933	0.9780701613813723	0.00012199051175964265	0.9782720083255272	0.0001718226606498597
2460118.967369387	0.9782028205483078	0.00012199051175964265	0.9781196352097445	0.0001718226606498597
2460118.967588841	0.9780283691411642	0.00012199051175964265	0.9782479963610674	0.0001718226606498597
2460118.967808295	0.9782510644661703	0.00012199051175964265	0.9784440023289868	0.0001718226606498597
2460118.968027749	0.9780982962910388	0.00012199051175964265	0.9781511535646767	0.0001718226606498597
2460118.968247203	0.9782699387994738	0.00012199051175964265	0.9782570879764899	0.0001718226606498597
2460118.968466657	0.9781541119912871	0.00012199051175964265	0.9782593665319633	0.0001718226606498597
2460118.9686861113	0.9782110660763059	0.00012199051175964265	0.9785244642332174	0.0001718226606498597
2460118.9689055653	0.9780771773864148	0.00012199051175964265	0.9781658291896763	0.0001718226606498597
2460118.9691250194	0.9780703079676017	0.00012199051175964265	0.9782804169621186	0.0001718226606498597
2460118.9693444734	0.9781169194301493	0.00012199051175964265	0.9780704279303198	0.0001718226606498597
2460118.9695639275	0.9780042311334989	0.00012199051175964265	0.9784991564368618	0.0001718226606498597
2460118.9697833816	0.9778598612258383	0.00012199051175964265	0.9784724605374158	0.0001718226606498597
2460118.9700028356	0.9782678245255766	0.00012199051175964265	0.9784562914008277	0.0001718226606498597
2460118.9702222897	0.9782163093183858	0.00012199051175964265	0.9783366228274554	0.0001718226606498597
2460118.9704417437	0.9779050802642604	0.00012199051175964265	0.9783435354883016	0.0001718226606498597
2460118.9706611983	0.9782418147195042	0.00012199051175964265	0.9782385331793763	0.0001718226606498597
2460118.9708806523	0.978199661417926	0.00012199051175964265	0.9783313346446572	0.0001718226606498597
2460118.9711001064	0.9784570405448403	0.00012199051175964265	0.9783905743557801	0.0001718226606498597
2460118.9713195604	0.9781589457250902	0.00012199051175964265	0.9787141339070181	0.0001718226606498597
2460118.9715390145	0.9780716949849233	0.00012199051175964265	0.978260187766338	0.0001718226606498597
2460118.9717584685	0.9781070461337236	0.00012199051175964265	0.9786790857996017	0.0001718226606498597
2460118.9719779226	0.9781088493622491	0.00012199051175964265	0.9783946972344456	0.0001718226606498597
2460118.9721973767	0.9783179557072148	0.00012199051175964265	0.9782206159217792	0.0001718226606498597
2460118.9724168307	0.9783909687391932	0.00012199051175964265	0.9784895125420183	0.0001718226606498597
2460118.972636285	0.9781950864468963	0.00012199051175964265	0.9786679155723262	0.0001718226606498597
2460118.972855739	0.9780781656288351	0.00012199051175964265	0.9781796171869599	0.0001718226606498597
2460118.973075193	0.9780930751042994	0.00012199051175964265	0.978365852519007	0.0001718226606498597
2460118.973294647	0.9781985557851887	0.00012199051175964265	0.9784940228514961	0.0001718226606498597
2460118.973514101	0.9780684711024021	0.00012199051175964265	0.978631280784785	0.0001718226606498597
2460118.973733555	0.9784206957245929	0.00012199051175964265	0.9782715540717021	0.0001718226606498597
2460118.973953009	0.9783305935980685	0.00012199051175964265	0.9783266356881337	0.0001718226606498597
2460118.974172463	0.9781077355104766	0.00012199051175964265	0.978286731761408	0.0001718226606498597
2460118.974391917	0.9781919376253602	0.00012199051175964265	0.9781886660435266	0.0001718226606498597
2460118.9746113713	0.9782340192946847	0.00012199051175964265	0.9782561186558618	0.0001718226606498597
2460118.974830826	0.9783271501724938	0.00012199051175964265	0.9785465564291388	0.0001718226606498597
2460118.97505028	0.9784907373351391	0.00012199051175964265	0.9784538858037802	0.0001718226606498597
2460118.975269734	0.9781202421810974	0.00012199051175964265	0.978468084879765	0.0001718226606498597
2460118.975489188	0.9783620207251176	0.00012199051175964265	0.9787738352944952	0.0001718226606498597
2460118.975708642	0.9783434885990704	0.00012199051175964265	0.978587531680668	0.0001718226606498597
2460118.975928096	0.9782371847192521	0.00012199051175964265	0.9784258441766858	0.0001718226606498597
2460118.97614755	0.9783092398896984	0.00012199051175964265	0.9784324037447646	0.0001718226606498597
2460118.976367004	0.9783227411344522	0.00012199051175964265	0.978711317737092	0.0001718226606498597
2460118.9765864583	0.9783086693848573	0.00012199051175964265	0.978762880060694	0.0001718226606498597
2460118.9768059123	0.9784343540215827	0.00012199051175964265	0.9787600913939238	0.0001718226606498597
2460118.9770253664	0.978504885625847	0.00012199051175964265	0.9787244904314528	0.0001718226606498597
2460118.9772448204	0.9785772142460274	0.00012199051175964265	0.9785212811143456	0.0001718226606498597
2460118.9774642745	0.9784844876908547	0.00012199051175964265	0.9786730555371493	0.0001718226606498597
2460118.9776837286	0.9785345926605229	0.00012199051175964265	0.9788008090211126	0.0001718226606498597
2460118.9779031826	0.9784805515395191	0.00012199051175964265	0.9787686227794821	0.0001718226606498597
2460118.9781226367	0.9785966033720481	0.00012199051175964265	0.9788377850987309	0.0001718226606498597
2460118.9783420907	0.9785087732406333	0.00012199051175964265	0.9786670370042558	0.0001718226606498597
2460118.978561545	0.9784803340322671	0.00012199051175964265	0.978668484242093	0.0001718226606498597
2460118.978780999	0.9783548260154188	0.00012199051175964265	0.9785884477007266	0.0001718226606498597
2460118.9790004534	0.9784432392970033	0.00012199051175964265	0.978713082291495	0.0001718226606498597
2460118.9792199074	0.9784042138601903	0.00012199051175964265	0.9784206886850297	0.0001718226606498597
2460118.9794393615	0.9784546307527481	0.00012199051175964265	0.9785484961953941	0.0001718226606498597
2460118.9796588155	0.9786385956846191	0.00012199051175964265	0.9789689514631293	0.0001718226606498597
2460118.9798782696	0.9784295970308169	0.00012199051175964265	0.978410857909884	0.0001718226606498597
2460118.9800977237	0.9785928843875422	0.00012199051175964265	0.9788694861435578	0.0001718226606498597
2460118.9803171777	0.9783677578819551	0.00012199051175964265	0.9786373938963056	0.0001718226606498597
2460118.980536632	0.9786855719998659	0.00012199051175964265	0.978904132051712	0.0001718226606498597
2460118.980756086	0.9786225856603002	0.00012199051175964265	0.978329342134037	0.0001718226606498597
2460118.98097554	0.9786601066694747	0.00012199051175964265	0.9790358306493678	0.0001718226606498597
2460118.981194994	0.9786807169013947	0.00012199051175964265	0.978975273952799	0.0001718226606498597
2460118.981414448	0.978715525768777	0.00012199051175964265	0.9786161842456368	0.0001718226606498597
2460118.981633902	0.9788749214823745	0.00012199051175964265	0.978716357294107	0.0001718226606498597
2460118.981853356	0.978639929848424	0.00012199051175964265	0.9784787001766452	0.0001718226606498597
2460118.98207281	0.9785696230468769	0.00012199051175964265	0.9785554402538311	0.0001718226606498597
2460118.9822922642	0.9786926145632691	0.00012199051175964265	0.978860508331528	0.0001718226606498597
2460118.9825117183	0.9786551403758571	0.00012199051175964265	0.9786196368182538	0.0001718226606498597
2460118.9827311723	0.9785530534581379	0.00012199051175964265	0.9788810137463184	0.0001718226606498597
2460118.9829506264	0.9787825631982651	0.00012199051175964265	0.9790160626323258	0.0001718226606498597
2460118.983170081	0.9785457083957468	0.00012199051175964265	0.9792183280186229	0.0001718226606498597
2460118.983389535	0.9786907071320582	0.00012199051175964265	0.9788218692373224	0.0001718226606498597
2460118.983608989	0.9785582980889513	0.00012199051175964265	0.9790999946919773	0.0001718226606498597
2460118.983828443	0.9789603452067956	0.00012199051175964265	0.9789933844043756	0.0001718226606498597
2460118.984047897	0.9788918478596398	0.00012199051175964265	0.9788276595051816	0.0001718226606498597
2460118.984267351	0.978926073488375	0.00012199051175964265	0.9788355728690868	0.0001718226606498597
2460118.9844868053	0.9789222461649468	0.00012199051175964265	0.978634635188343	0.0001718226606498597
2460118.9847062593	0.9788926459290941	0.00012199051175964265	0.9793066519916076	0.0001718226606498597
2460118.9849257134	0.9788585747892312	0.00012199051175964265	0.978874984666809	0.0001718226606498597
2460118.9851451674	0.9788613425353112	0.00012199051175964265	0.9789546261273018	0.0001718226606498597
2460118.9853646215	0.9789483076668247	0.00012199051175964265	0.9792202437698111	0.0001718226606498597
2460118.9855840756	0.9789461607608425	0.00012199051175964265	0.9792879945165393	0.0001718226606498597
2460118.9858035296	0.9788744209139402	0.00012199051175964265	0.9792603982807477	0.0001718226606498597
2460118.9860229837	0.9791037059799006	0.00012199051175964265	0.9790663939567154	0.0001718226606498597
2460118.9862424377	0.9790697173078163	0.00012199051175964265	0.9790693866066438	0.0001718226606498597
2460118.986461892	0.9792198675525379	0.00012199051175964265	0.9789443794813246	0.0001718226606498597
2460118.986681346	0.9792185630243027	0.00012199051175964265	0.97919381491993	0.0001718226606498597
2460118.9869008	0.9792672163507226	0.00012199051175964265	0.979246730132942	0.0001718226606498597
2460118.987120254	0.9791908522383043	0.00012199051175964265	0.9792141660486314	0.0001718226606498597
2460118.987339708	0.9792076672446333	0.00012199051175964265	0.9792198616697629	0.0001718226606498597
2460118.9875591625	0.9793087740839101	0.00012199051175964265	0.9793197717500864	0.0001718226606498597
2460118.9877786166	0.9793730368872045	0.00012199051175964265	0.9791937680424216	0.0001718226606498597
2460118.9879980707	0.9793261265540412	0.00012199051175964265	0.9794977290988688	0.0001718226606498597
2460118.9882175247	0.9793265421638156	0.00012199051175964265	0.9795004172629832	0.0001718226606498597
2460118.988436979	0.9796011946471324	0.00012199051175964265	0.9793909312667114	0.0001718226606498597
2460118.988656433	0.9796208058687615	0.00012199051175964265	0.9794938852569757	0.0001718226606498597
2460118.988875887	0.9795772647968795	0.00012199051175964265	0.9788849284616585	0.0001718226606498597
2460118.989095341	0.9796758178191846	0.00012199051175964265	0.9796191871482395	0.0001718226606498597
2460118.989314795	0.9797569220728762	0.00012199051175964265	0.979490437457121	0.0001718226606498597
2460118.989534249	0.9797128689436588	0.00012199051175964265	0.9795452784136934	0.0001718226606498597
2460118.989753703	0.979972192167377	0.00012199051175964265	0.9796901353628505	0.0001718226606498597
2460118.989973157	0.9799533173984373	0.00012199051175964265	0.9797904070918454	0.0001718226606498597
2460118.9901926112	0.9800125303311642	0.00012199051175964265	0.9796576333249515	0.0001718226606498597
2460118.9904120653	0.9797816156172467	0.00012199051175964265	0.9798843270680392	0.0001718226606498597
2460118.9906315194	0.9797921900194684	0.00012199051175964265	0.9797255867341677	0.0001718226606498597
2460118.9908509734	0.9802908758627256	0.00012199051175964265	0.9796705911899375	0.0001718226606498597
2460118.9910704275	0.9800965540370761	0.00012199051175964265	0.9797544255596495	0.0001718226606498597
2460118.9912898815	0.9802070875019063	0.00012199051175964265	0.979776936138772	0.0001718226606498597
2460118.9915093356	0.9802152487734054	0.00012199051175964265	0.9801677312239585	0.0001718226606498597
2460118.99172879	0.9802516525511542	0.00012199051175964265	0.9800712420159386	0.0001718226606498597
2460118.991948244	0.9803958361763672	0.00012199051175964265	0.9801693559826568	0.0001718226606498597
2460118.992167698	0.9804817117255273	0.00012199051175964265	0.9803366763839038	0.0001718226606498597
2460118.9923871523	0.9808497556665385	0.00012199051175964265	0.9803878307520707	0.0001718226606498597
2460118.9926066063	0.980933742991446	0.00012199051175964265	0.9806495285142496	0.0001718226606498597
2460118.9928260604	0.9812909686126563	0.00012199051175964265	0.9810067357333426	0.0001718226606498597
2460118.9930455144	0.9816382294577064	0.00012199051175964265	0.9812081656788443	0.0001718226606498597
2460118.9932649685	0.9817655772490722	0.00012199051175964265	0.9813985318843504	0.0001718226606498597
2460118.9934844226	0.9823305672658448	0.00012199051175964265	0.981383862803078	0.0001718226606498597
2460118.9937038766	0.9825195879569202	0.00012199051175964265	0.9820602423784128	0.0001718226606498597
2460118.9939233307	0.9826000762283658	0.00012199051175964265	0.982506828196933	0.0001718226606498597
2460118.9941427847	0.9828541589223264	0.00012199051175964265	0.9828725310028811	0.0001718226606498597
2460118.994362239	0.9833281765899373	0.00012199051175964265	0.983202573644567	0.0001718226606498597
2460118.994581693	0.9836400974496083	0.00012199051175964265	0.9835523011763645	0.0001718226606498597
2460118.994801147	0.9841230555317233	0.00012199051175964265	0.9833543747326271	0.0001718226606498597
2460118.995020601	0.9842542827457211	0.00012199051175964265	0.984429212617757	0.0001718226606498597
2460118.995240055	0.9848594724164594	0.00012199051175964265	0.9844497258302314	0.0001718226606498597
2460118.995459509	0.9852344924797077	0.00012199051175964265	0.9846676995252983	0.0001718226606498597
2460118.995678963	0.9855389882386868	0.00012199051175964265	0.9850252321894669	0.0001718226606498597
2460118.995898417	0.9858353562265787	0.00012199051175964265	0.9855160395768774	0.0001718226606498597
2460118.9961178713	0.9861460152388507	0.00012199051175964265	0.985708142048744	0.0001718226606498597
2460118.996337326	0.9864571311191405	0.00012199051175964265	0.9860786828808331	0.0001718226606498597
2460118.99655678	0.9867859094324835	0.00012199051175964265	0.9866334569144046	0.0001718226606498597
2460118.996776234	0.987174425969921	0.00012199051175964265	0.9871533991214935	0.0001718226606498597
2460118.996995688	0.987405055292062	0.00012199051175964265	0.9871612454460024	0.0001718226606498597
2460118.997215142	0.987926496675029	0.00012199051175964265	0.9875419566322308	0.0001718226606498597
2460118.997434596	0.9883198377742723	0.00012199051175964265	0.9881811844125009	0.0001718226606498597
2460118.99765405	0.988773745052804	0.00012199051175964265	0.9883064633769534	0.0001718226606498597
2460118.997873504	0.989166816667597	0.00012199051175964265	0.988715221754653	0.0001718226606498597
2460118.9980929582	0.9895162388981713	0.00012199051175964265	0.9892742238708911	0.0001718226606498597
2460118.9983124123	0.9900959891454408	0.00012199051175964265	0.9897078510620595	0.0001718226606498597
2460118.9985318664	0.9901686985425154	0.00012199051175964265	0.9900688315224514	0.0001718226606498597
2460118.9987513204	0.990527679729058	0.00012199051175964265	0.9904774320923343	0.0001718226606498597
2460118.9989707745	0.9907128245932554	0.00012199051175964265	0.9908281367710289	0.0001718226606498597
2460118.9991902285	0.9912080912861753	0.00012199051175964265	0.990926671679224	0.0001718226606498597
2460118.9994096826	0.9916419659801213	0.00012199051175964265	0.9914792380754976	0.0001718226606498597
2460118.9996291366	0.9921098218375027	0.00012199051175964265	0.9918079418885895	0.0001718226606498597
2460118.9998485907	0.9924108230566473	0.00012199051175964265	0.9921103712694105	0.0001718226606498597
2460119.0000680448	0.9927491306376778	0.00012199051175964265	0.9925678323627855	0.0001718226606498597
2460119.000287499	0.9931437255897161	0.00012199051175964265	0.9928536556397856	0.0001718226606498597
2460119.000506953	0.9937196534348639	0.00012199051175964265	0.9933004586128941	0.0001718226606498597
2460119.0007264074	0.9938981465663859	0.00012199051175964265	0.9937431491586022	0.0001718226606498597
2460119.0009458615	0.9942108109646572	0.00012199051175964265	0.9943943125247929	0.0001718226606498597
2460119.0011653155	0.9944121331811087	0.00012199051175964265	0.9945021563218618	0.0001718226606498597
2460119.0013847696	0.9950628450103991	0.00012199051175964265	0.9947388284738221	0.0001718226606498597
2460119.0016042236	0.994996665467019	0.00012199051175964265	0.994866753950838	0.0001718226606498597
2460119.0018236777	0.9954310507430075	0.00012199051175964265	0.9952899430609681	0.0001718226606498597
2460119.0020431317	0.9956823638301469	0.00012199051175964265	0.9956622509433836	0.0001718226606498597
2460119.002262586	0.9962068088864391	0.00012199051175964265	0.9963360571300263	0.0001718226606498597
2460119.00248204	0.9963308105364173	0.00012199051175964265	0.996524661601158	0.0001718226606498597
2460119.002701494	0.9966891221394475	0.00012199051175964265	0.9965585471500298	0.0001718226606498597
2460119.002920948	0.9969496191946345	0.00012199051175964265	0.9972119800232061	0.0001718226606498597
2460119.003140402	0.9972450738119901	0.00012199051175964265	0.9971923333453225	0.0001718226606498597
2460119.003359856	0.997539994938505	0.00012199051175964265	0.9973736918819495	0.0001718226606498597
2460119.00357931	0.9978229114560871	0.00012199051175964265	0.9977852237694876	0.0001718226606498597
2460119.003798764	0.9980743009917132	0.00012199051175964265	0.9981129219987295	0.0001718226606498597
2460119.0040182183	0.9980715429564195	0.00012199051175964265	0.9984136109934963	0.0001718226606498597
2460119.0042376723	0.998340392249681	0.00012199051175964265	0.9985185553285769	0.0001718226606498597
2460119.0044571264	0.9987379964214216	0.00012199051175964265	0.998865791463392	0.0001718226606498597
2460119.0046765804	0.9989872112213164	0.00012199051175964265	0.9990954367322774	0.0001718226606498597
2460119.0048960345	0.9991081583647453	0.00012199051175964265	0.9992261225115829	0.0001718226606498597
2460119.0051154885	0.9992488828760698	0.00012199051175964265	0.9992575904296029	0.0001718226606498597
2460119.005334943	0.9993699008275325	0.00012199051175964265	0.9994753560984285	0.0001718226606498597
2460119.005554397	0.9996288455520657	0.00012199051175964265	0.9994751781980352	0.0001718226606498597
2460119.005773851	0.9996100199362052	0.00012199051175964265	0.9999490490509568	0.0001718226606498597
2460119.0059933052	0.999842698798259	0.00012199051175964265	0.9999344517494069	0.0001718226606498597
2460119.0062127593	0.9997215606670156	0.00012199051175964265	0.9997211010328695	0.0001718226606498597
2460119.0064322134	0.9998952250369108	0.00012199051175964265	1.0000004619037295	0.0001718226606498597
2460119.0066516674	0.999770489892208	0.00012199051175964265	0.9999100686441507	0.0001718226606498597
2460119.0068711215	1.0000317731861714	0.00012199051175964265	0.9998332214735687	0.0001718226606498597
2460119.0070905755	0.9998954875190251	0.00012199051175964265	0.9998932781144393	0.0001718226606498597
2460119.0073100296	1.0000131035923892	0.00012199051175964265	0.9998652373127564	0.0001718226606498597
2460119.0075294836	0.9997274597952657	0.00012199051175964265	1.00001441645858	0.0001718226606498597
2460119.0077489377	0.9999683929116284	0.00012199051175964265	1.0003774195537292	0.0001718226606498597
2460119.0079683918	0.9999435910026329	0.00012199051175964265	0.9997593287226673	0.0001718226606498597
2460119.008187846	0.9999278794816387	0.00012199051175964265	0.9999017688939498	0.0001718226606498597
2460119.0084073	0.9997383612958293	0.00012199051175964265	1.000135212625009	0.0001718226606498597
2460119.008626754	0.999857343228303	0.00012199051175964265	0.99982913659979	0.0001718226606498597
2460119.008846208	0.9999453683125413	0.00012199051175964265	0.9999393415939234	0.0001718226606498597
2460119.009065662	0.9999838450782931	0.00012199051175964265	0.9999368060236385	0.0001718226606498597
2460119.009285116	0.9999230085191368	0.00012199051175964265	0.9997224322763284	0.0001718226606498597
2460119.00950457	0.999925502501659	0.00012199051175964265	1.0000156917713936	0.0001718226606498597
2460119.0097240247	1.000084664245879	0.00012199051175964265	0.9999031150057716	0.0001718226606498597
2460119.0099434787	0.9997586368937459	0.00012199051175964265	0.999469958896149	0.0001718226606498597
2460119.010162933	0.9998916389846172	0.00012199051175964265	0.9995254221384683	0.0001718226606498597
2460119.010382387	0.9999004333132361	0.00012199051175964265	0.9998614285280011	0.0001718226606498597
2460119.010601841	0.9997229965180766	0.00012199051175964265	1.0000777092773443	0.0001718226606498597
2460119.010821295	0.9998005151323082	0.00012199051175964265	0.9998379717531317	0.0001718226606498597
2460119.011040749	0.9996091868569195	0.00012199051175964265	1.000017695156887	0.0001718226606498597
2460119.011260203	0.9998837052825664	0.00012199051175964265	1.000064032074933	0.0001718226606498597
2460119.011479657	0.9998651859903236	0.00012199051175964265	0.9999788259933994	0.0001718226606498597
2460119.011699111	0.9998118581460903	0.00012199051175964265	0.999765812705639	0.0001718226606498597
2460119.0119185653	0.999852008474303	0.00012199051175964265	0.9998934232776525	0.0001718226606498597
2460119.0121380193	0.9999338742850282	0.00012199051175964265	0.9997164609149918	0.0001718226606498597
2460119.0123574734	0.9999789633543461	0.00012199051175964265	1.000086123054337	0.0001718226606498597
2460119.0125769274	0.9996836731378369	0.00012199051175964265	0.9997838464363974	0.0001718226606498597
2460119.0127963815	0.9998116257912754	0.00012199051175964265	0.9998629024127711	0.0001718226606498597
2460119.0130158355	0.9999387310330149	0.00012199051175964265	0.9999866158167403	0.0001718226606498597
2460119.0132352896	0.9997261225337513	0.00012199051175964265	1.0000506341639417	0.0001718226606498597
2460119.0134547437	0.9996541247320756	0.00012199051175964265	0.999749928673731	0.0001718226606498597
2460119.0136741977	0.9996699512921985	0.00012199051175964265	0.9999684384174699	0.0001718226606498597
2460119.013893652	0.9998162110642153	0.00012199051175964265	0.9997344314710511	0.0001718226606498597
2460119.014113106	0.9998047225857203	0.00012199051175964265	0.9998813967639588	0.0001718226606498597
2460119.0143325604	0.9998707658353738	0.00012199051175964265	0.9999043610558028	0.0001718226606498597
2460119.0145520144	0.9998131943760221	0.00012199051175964265	0.9997890771156756	0.0001718226606498597
2460119.0147714685	0.9997411557295608	0.00012199051175964265	0.9997609188323923	0.0001718226606498597
2460119.0149909225	0.9997064463620687	0.00012199051175964265	0.9996689965495579	0.0001718226606498597
2460119.0152103766	0.999548735166726	0.00012199051175964265	0.9998946096539373	0.0001718226606498597
2460119.0154298306	0.9998583525692972	0.00012199051175964265	0.9999400983576339	0.0001718226606498597
2460119.0156492847	0.9996319248288728	0.00012199051175964265	0.9997548547809881	0.0001718226606498597
2460119.0158687388	0.9997676442799013	0.00012199051175964265	0.999714691953431	0.0001718226606498597
2460119.016088193	0.999675781575979	0.00012199051175964265	1.000027157419088	0.0001718226606498597
2460119.016307647	0.9997075642465479	0.00012199051175964265	0.9996470090068443	0.0001718226606498597
2460119.016527101	0.9996125835423462	0.00012199051175964265	1.0000375063190667	0.0001718226606498597
2460119.016746555	0.9997295530862624	0.00012199051175964265	0.9999849248775063	0.0001718226606498597
2460119.016966009	0.9997222177440249	0.00012199051175964265	0.9998373194224817	0.0001718226606498597
2460119.017185463	0.9998725709557237	0.00012199051175964265	0.9997666141870364	0.0001718226606498597
2460119.017404917	0.9995794043139731	0.00012199051175964265	0.9999093695212881	0.0001718226606498597
2460119.017624371	0.9998908074973101	0.00012199051175964265	0.9996298636633636	0.0001718226606498597
2460119.0178438253	0.9997779327019448	0.00012199051175964265	1.0000292602080305	0.0001718226606498597
2460119.0180632793	0.9997551216911051	0.00012199051175964265	0.9999817136592272	0.0001718226606498597
2460119.0182827334	1.0000753320700217	0.00012199051175964265	1.000217701751308	0.0001718226606498597
2460119.0185021874	0.9996809705725381	0.00012199051175964265	0.9999008798066921	0.0001718226606498597
2460119.0187216415	0.9999681906296465	0.00012199051175964265	0.9998936894400582	0.0001718226606498597
2460119.018941096	0.9996032948063932	0.00012199051175964265	0.9998007690998967	0.0001718226606498597
2460119.01916055	0.9998593739091575	0.00012199051175964265	0.9997550218652416	0.0001718226606498597
2460119.019380004	0.9997463607952382	0.00012199051175964265	0.9997688835697596	0.0001718226606498597
2460119.019599458	1.00008577761575	0.00012199051175964265	1.0000402126192562	0.0001718226606498597
2460119.0198189123	0.9999163484744242	0.00012199051175964265	0.9998474573042176	0.0001718226606498597
2460119.0200383663	0.9999477468100516	0.00012199051175964265	0.9997614744489794	0.0001718226606498597
2460119.0202578204	0.999860539669567	0.00012199051175964265	0.9999575488781122	0.0001718226606498597
2460119.0204772744	1.0000509448893116	0.00012199051175964265	0.9998954886649032	0.0001718226606498597
2460119.0206967285	0.9999041396893972	0.00012199051175964265	0.9998658158775348	0.0001718226606498597
2460119.0209161825	0.9997772790552334	0.00012199051175964265	1.0003202403417215	0.0001718226606498597
2460119.0211356366	0.999888259487738	0.00012199051175964265	0.9998395734567951	0.0001718226606498597
2460119.0213550907	0.9998150465100099	0.00012199051175964265	0.999949817232862	0.0001718226606498597
2460119.0215745447	0.9998977582090518	0.00012199051175964265	0.9998179192689742	0.0001718226606498597
2460119.021793999	0.9998716182325675	0.00012199051175964265	0.9999805442447409	0.0001718226606498597
2460119.022013453	0.9998478744498619	0.00012199051175964265	0.9999864055292718	0.0001718226606498597
2460119.022232907	0.9998598664493611	0.00012199051175964265	0.9998926597421147	0.0001718226606498597
2460119.022452361	0.999757220208112	0.00012199051175964265	1.0001787555280703	0.0001718226606498597
2460119.022671815	0.999857769557811	0.00012199051175964265	1.0000301452147589	0.0001718226606498597
2460119.022891269	0.9998144688712151	0.00012199051175964265	0.9998618205781956	0.0001718226606498597
2460119.023110723	0.9995439725202988	0.00012199051175964265	0.9998815420369153	0.0001718226606498597
2460119.023330177	0.9997945133619849	0.00012199051175964265	0.9998159255734389	0.0001718226606498597
2460119.0235496312	0.9998165021888143	0.00012199051175964265	1.0001981328848102	0.0001718226606498597
2460119.0237690858	0.9995172454026158	0.00012199051175964265	0.9998373944682758	0.0001718226606498597
2460119.02398854	0.9998400714969419	0.00012199051175964265	0.9997558575182984	0.0001718226606498597
2460119.024207994	0.9997725995936876	0.00012199051175964265	1.0001221127811382	0.0001718226606498597
2460119.024427448	0.9996151428188196	0.00012199051175964265	0.9997725412610129	0.0001718226606498597
2460119.024646902	0.9996735339642435	0.00012199051175964265	0.9998847007217487	0.0001718226606498597
2460119.024866356	0.9997754202121859	0.00012199051175964265	1.0002371584230716	0.0001718226606498597
2460119.02508581	0.9998879927189592	0.00012199051175964265	1.0000587534000969	0.0001718226606498597
2460119.025305264	0.9996174798593184	0.00012199051175964265	0.999823981282054	0.0001718226606498597
2460119.025524718	0.9997602655392884	0.00012199051175964265	0.9998936642055563	0.0001718226606498597
2460119.0257441723	0.9997582552008462	0.00012199051175964265	1.0000222458126145	0.0001718226606498597
2460119.0259636263	0.9996664946894043	0.00012199051175964265	0.9998289859040238	0.0001718226606498597
2460119.0261830804	0.999920202973161	0.00012199051175964265	0.9997895538901699	0.0001718226606498597
2460119.0264025345	0.9998141310214734	0.00012199051175964265	0.9999976054699066	0.0001718226606498597
2460119.0266219885	0.9997922807988286	0.00012199051175964265	1.0003680542717415	0.0001718226606498597
2460119.0268414426	0.9997452752132486	0.00012199051175964265	0.9999552321372862	0.0001718226606498597
2460119.0270608966	0.9997522905341831	0.00012199051175964265	0.9999603618500952	0.0001718226606498597
2460119.0272803507	0.999951213517952	0.00012199051175964265	1.0000403080235245	0.0001718226606498597
2460119.0274998047	0.9997265832685455	0.00012199051175964265	0.9999770789930522	0.0001718226606498597
2460119.027719259	0.9998281273477719	0.00012199051175964265	1.0000038005362848	0.0001718226606498597
2460119.027938713	0.9996592897605696	0.00012199051175964265	0.9999359747968852	0.0001718226606498597
2460119.028158167	0.9994744057460195	0.00012199051175964265	0.9999838492250159	0.0001718226606498597
2460119.028377621	0.9999540897244635	0.00012199051175964265	0.9998699791344818	0.0001718226606498597
2460119.0285970755	1.0000457602856494	0.00012199051175964265	1.00005496857438	0.0001718226606498597
2460119.0288165295	0.9998825903071115	0.00012199051175964265	0.999908886730741	0.0001718226606498597
2460119.0290359836	0.9997193339392184	0.00012199051175964265	1.00023477236921	0.0001718226606498597
2460119.0292554377	0.9998136195030876	0.00012199051175964265	0.9998083679584496	0.0001718226606498597
2460119.0294748917	0.9997980371056774	0.00012199051175964265	0.9998779623156678	0.0001718226606498597
2460119.029694346	0.9997886490511991	0.00012199051175964265	1.0001104790779	0.0001718226606498597
2460119.0299138	0.9997213198544451	0.00012199051175964265	0.9998459197572518	0.0001718226606498597
2460119.030133254	0.999878057149362	0.00012199051175964265	1.0001978877231996	0.0001718226606498597
2460119.030352708	0.9999181311296081	0.00012199051175964265	1.0000452244810758	0.0001718226606498597
2460119.030572162	0.999823025806083	0.00012199051175964265	0.999666436384252	0.0001718226606498597
2460119.030791616	0.9996009293463956	0.00012199051175964265	1.000052287013209	0.0001718226606498597
2460119.03101107	0.9998174609573157	0.00012199051175964265	0.999836386834259	0.0001718226606498597
2460119.031230524	0.9998956896608704	0.00012199051175964265	0.9999110664133783	0.0001718226606498597
2460119.0314499782	0.9998241437625002	0.00012199051175964265	0.9994919281781143	0.0001718226606498597
2460119.0316694323	0.9995275686872153	0.00012199051175964265	1.0002543904459527	0.0001718226606498597
2460119.0318888864	0.9996178350353602	0.00012199051175964265	0.9999847610630165	0.0001718226606498597
2460119.0321083404	0.999787110250916	0.00012199051175964265	0.9997564714491785	0.0001718226606498597
2460119.0323277945	0.9998227060622845	0.00012199051175964265	0.9997452439030667	0.0001718226606498597
2460119.0325472485	0.9997176165041166	0.00012199051175964265	0.9997783159717464	0.0001718226606498597
2460119.0327667026	0.9998040638607721	0.00012199051175964265	1.0000371750569992	0.0001718226606498597
2460119.0329861566	0.9997898572198897	0.00012199051175964265	0.9997961540971666	0.0001718226606498597
2460119.0332056107	0.9997893626902682	0.00012199051175964265	1.0000969014692187	0.0001718226606498597
2460119.033425065	0.9998889017843505	0.00012199051175964265	0.9999236942768196	0.0001718226606498597
2460119.0336445193	0.9998409662467064	0.00012199051175964265	0.999924550720919	0.0001718226606498597
2460119.0338639733	0.9999394329450522	0.00012199051175964265	0.9997247351354588	0.0001718226606498597
2460119.0340834274	0.9997394161808092	0.00012199051175964265	0.9998474179772732	0.0001718226606498597
2460119.0343028815	0.9996139810962347	0.00012199051175964265	1.0000365338099586	0.0001718226606498597
2460119.0345223355	0.9998436431385616	0.00012199051175964265	1.0000205088465846	0.0001718226606498597
2460119.0347417896	0.9998556556869798	0.00012199051175964265	0.9998281518944678	0.0001718226606498597
2460119.0349612436	0.9997475717896057	0.00012199051175964265	0.9997413738822556	0.0001718226606498597
2460119.0351806977	0.99964071188061	0.00012199051175964265	0.9997824638928557	0.0001718226606498597
2460119.0354001517	0.9998307082311659	0.00012199051175964265	1.0001899384540667	0.0001718226606498597
2460119.035619606	0.9999466050500445	0.00012199051175964265	0.9999313700565436	0.0001718226606498597
2460119.03583906	0.999861049512957	0.00012199051175964265	1.0000012790030324	0.0001718226606498597
2460119.036058514	0.9998634312237468	0.00012199051175964265	0.9999922048129494	0.0001718226606498597
2460119.036277968	0.9998642813120084	0.00012199051175964265	0.9998301901180305	0.0001718226606498597
2460119.036497422	0.9997480405457374	0.00012199051175964265	0.9996719551737495	0.0001718226606498597
2460119.036716876	0.9998220317737039	0.00012199051175964265	0.9997991125409513	0.0001718226606498597
2460119.03693633	0.9996120150787993	0.00012199051175964265	0.9998368441691348	0.0001718226606498597
2460119.037155784	0.9997865114806077	0.00012199051175964265	1.0001153683854567	0.0001718226606498597
2460119.0373752383	0.9996950125963091	0.00012199051175964265	1.0000282833280287	0.0001718226606498597
2460119.0375946923	0.9998841547840712	0.00012199051175964265	0.9996618331162185	0.0001718226606498597
2460119.0378141464	0.9997630829514275	0.00012199051175964265	0.9998964752058064	0.0001718226606498597
2460119.0380336004	0.9996375490958247	0.00012199051175964265	0.9999436443145758	0.0001718226606498597
2460119.0382530545	0.9998606273327644	0.00012199051175964265	1.0003602672268914	0.0001718226606498597
2460119.038472509	0.9998421186000479	0.00012199051175964265	0.9997464054885677	0.0001718226606498597
2460119.038691963	0.9998105998115766	0.00012199051175964265	0.9999436351078616	0.0001718226606498597
2460119.038911417	0.999892374731073	0.00012199051175964265	0.999591560500112	0.0001718226606498597
2460119.039130871	0.9997194252987952	0.00012199051175964265	0.9998896229904127	0.0001718226606498597
2460119.0393503252	0.9997413943947333	0.00012199051175964265	1.0000077289544886	0.0001718226606498597
2460119.0395697793	0.99979013582894	0.00012199051175964265	0.9998588782174377	0.0001718226606498597
2460119.0397892334	0.9998614488849039	0.00012199051175964265	0.9998929344574377	0.0001718226606498597
2460119.0400086874	0.9995722865400841	0.00012199051175964265	0.9998055804940568	0.0001718226606498597
2460119.0402281415	0.9995403597625485	0.00012199051175964265	0.999987158944738	0.0001718226606498597
2460119.0404475955	0.9995576679861504	0.00012199051175964265	0.9999080172584286	0.0001718226606498597
2460119.0406670496	0.999810658929183	0.00012199051175964265	0.9998178469350169	0.0001718226606498597
2460119.0408865036	0.9998820027106201	0.00012199051175964265	1.0000241952747635	0.0001718226606498597
2460119.0411059577	0.9995620740508905	0.00012199051175964265	0.9996868217349667	0.0001718226606498597
2460119.0413254118	0.9998816097608103	0.00012199051175964265	1.000058031378671	0.0001718226606498597
2460119.041544866	0.999750469863153	0.00012199051175964265	0.9997855239246748	0.0001718226606498597
2460119.04176432	0.9998872187797261	0.00012199051175964265	0.9997511706542261	0.0001718226606498597
2460119.041983774	0.9999040439784066	0.00012199051175964265	1.000050846823572	0.0001718226606498597
2460119.042203228	0.9998696401692001	0.00012199051175964265	0.9997480526685201	0.0001718226606498597
2460119.042422682	0.9999069701682688	0.00012199051175964265	0.9999137897083528	0.0001718226606498597
2460119.042642136	0.9995574930761535	0.00012199051175964265	0.9999978931237771	0.0001718226606498597
2460119.04286159	0.9997087872712918	0.00012199051175964265	1.0000797805275552	0.0001718226606498597
2460119.043081044	0.9997479713286697	0.00012199051175964265	0.9998464239196067	0.0001718226606498597
2460119.0433004983	0.9996382648273074	0.00012199051175964265	0.9998000615515424	0.0001718226606498597
2460119.043519953	0.9999258291856837	0.00012199051175964265	0.9997716135772611	0.0001718226606498597
2460119.043739407	0.999650103901267	0.00012199051175964265	0.9998304093988959	0.0001718226606498597
2460119.043958861	0.9999981900778481	0.00012199051175964265	0.999947133172507	0.0001718226606498597
2460119.044178315	0.9995938418959709	0.00012199051175964265	0.9996979426265951	0.0001718226606498597
2460119.044397769	1.0001269252420797	0.00012199051175964265	0.9998063920412663	0.0001718226606498597
2460119.044617223	0.9998100081089769	0.00012199051175964265	0.9996936459912267	0.0001718226606498597
2460119.044836677	0.9997901871287881	0.00012199051175964265	0.9997822791855662	0.0001718226606498597
2460119.045056131	0.9999196811444775	0.00012199051175964265	0.9998785625556573	0.0001718226606498597
2460119.0452755853	0.9998255096999138	0.00012199051175964265	0.9997712993348379	0.0001718226606498597
2460119.0454950393	0.9997430436463784	0.00012199051175964265	1.0000048219870952	0.0001718226606498597
2460119.0457144934	0.9999078927636716	0.00012199051175964265	0.9999261662605783	0.0001718226606498597
2460119.0459339474	0.9996999326706889	0.00012199051175964265	0.9998525854428096	0.0001718226606498597
2460119.0461534015	0.9998017532101536	0.00012199051175964265	0.9995957760942099	0.0001718226606498597
2460119.0463728555	0.9998756026412131	0.00012199051175964265	0.9998545697890107	0.0001718226606498597
2460119.0465923096	0.9997730207079623	0.00012199051175964265	0.9998824877983459	0.0001718226606498597
2460119.0468117637	0.9996632291086264	0.00012199051175964265	0.9998318248638792	0.0001718226606498597
2460119.0470312177	0.9998323012445723	0.00012199051175964265	0.9998515171814081	0.0001718226606498597
2460119.047250672	0.9996384386401943	0.00012199051175964265	0.9996854859707139	0.0001718226606498597
2460119.047470126	0.9997024528181683	0.00012199051175964265	0.9996126347127198	0.0001718226606498597
2460119.04768958	0.9997543826175961	0.00012199051175964265	0.9999743062349201	0.0001718226606498597
2460119.047909034	0.9997920764445227	0.00012199051175964265	0.9999759994586221	0.0001718226606498597
2460119.048128488	0.9999875280259606	0.00012199051175964265	0.9997481778121564	0.0001718226606498597
2460119.048347942	0.9998333868391095	0.00012199051175964265	0.9999905682765898	0.0001718226606498597
2460119.0485673966	0.999602493227746	0.00012199051175964265	0.9998553677397019	0.0001718226606498597
2460119.0487868506	0.9997471104101011	0.00012199051175964265	0.9999050547465447	0.0001718226606498597
2460119.0490063047	0.9998003030376744	0.00012199051175964265	0.9998911122354249	0.0001718226606498597
2460119.0492257588	0.9997994360947928	0.00012199051175964265	0.9998813351475853	0.0001718226606498597
2460119.049445213	0.9998697096853754	0.00012199051175964265	0.9999272379124239	0.0001718226606498597
2460119.049664667	1.0000472587179665	0.00012199051175964265	0.9997493922092837	0.0001718226606498597
2460119.049884121	0.9997071962160651	0.00012199051175964265	1.0001487006584493	0.0001718226606498597
2460119.050103575	0.9997797034273788	0.00012199051175964265	1.0000074477826577	0.0001718226606498597
2460119.050323029	0.999948922050814	0.00012199051175964265	1.000063890892597	0.0001718226606498597
2460119.050542483	0.9998773023471768	0.00012199051175964265	1.0001372468146845	0.0001718226606498597
2460119.050761937	0.9999440563422568	0.00012199051175964265	0.9996393885107269	0.0001718226606498597
