# Supplementary material for: A warm Neptune’s methane reveals core mass and vigorous atmospheric mixing
Source: Nature. 2024 May 20;630(8018):831–5. doi: 10.1038/s41586-024-07395-z (PMC11208151; doi:10.1038/s41586-024-07395-z)
Supplement: Supplementary file 3 — Source Data Fig. 2 [file 41586_2024_7395_MOESM3_ESM.csv]

Wavelength_center(microns)	Wavelength_half_width(microns)	Rplanet/Rstar	Rplanet/Rstar_error
2.735508981003471	0.0016996732873741927	0.1461455651896614	0.0015226399051146507
2.7389082731832226	0.0016996279353787003	0.1450805801651321	0.0013833432003980252
2.7423074745219957	0.0016995824692283001	0.14538779363978593	0.001264882461518176
2.7457065847914857	0.0016995368889243245	0.14543006159272115	0.0012093279281665465
2.7491056037633808	0.0016994911944661073	0.146608929729884	0.0011039396630903085
2.7525045312093743	0.0016994453858534264	0.14409197986945269	0.0010077954542780613
2.755903366901158	0.0016993994630862819	0.14435469298267675	0.001013564941771211
2.759302110610423	0.0016993534261655618	0.14611522571500185	0.0008528597811367802
2.76270076210886	0.0016993072750901561	0.1458951354626895	0.000826872544337245
2.7660993211681624	0.0016992610098607308	0.14642170490427714	0.0008403682979076231
2.7694977875600206	0.001699214630477064	0.14668603296366187	0.000677637203383598
2.772896161056126	0.0016991681369391554	0.1455009841630768	0.000676464087395284
2.77629444142817	0.0016991215292465611	0.1455949546865232	0.0006475602226375943
2.7796926284478447	0.0016990748074003914	0.14620300389720428	0.0006138963022178011
2.783090721886842	0.001699027971399536	0.1447408328738788	0.0006113544489317772
2.786488721516853	0.0016989810212453271	0.14616200719814884	0.0005922499393980724
2.7898866271095693	0.0016989339569357664	0.14621052192502892	0.0005696445069856283
2.793284438436683	0.0016988867784728523	0.1463107136489903	0.0005322722009609063
2.7966821552698833	0.0016988394858554745	0.145615655265817	0.0005200887560516742
2.800079777380865	0.001698792079083411	0.14531335727832145	0.0004888562032782769
2.803477304541318	0.001698744558157772	0.14538063126034054	0.0004958603830758667
2.806874736522934	0.0016986969230772253	0.14504202776620895	0.00048416458955862103
2.8102720730974045	0.001698649173843103	0.14487875005050066	0.000451300493713308
2.813669314036422	0.0016986013104545172	0.14593668834255685	0.00046360763435704334
2.8170664591116763	0.0016985533329119118	0.14500430725648045	0.0004589075284823439
2.82046350809486	0.0016985052412146207	0.1460410256901806	0.0004360792457124235
2.823860460757665	0.001698457035363532	0.14526844162512859	0.00042398202383392577
2.827257316871783	0.0016984087153577576	0.14530879428762733	0.00041746332929486224
2.830654076208903	0.0016983602811986298	0.14481523397118803	0.0004235718688100947
2.8340507385407205	0.0016983117328841502	0.14573248886610593	0.0004312383952715792
2.837447303638925	0.001698263070416317	0.1460073302122344	0.00040307042002884477
2.840843771275208	0.0016982142937935762	0.1447901336831719	0.0004066697667049906
2.844240141221261	0.00169816540301726	0.14459605148034987	0.0004029866767400479
2.847636413248775	0.001698116398086702	0.1456973348931364	0.0003826731190583056
2.8510325871294437	0.0016980672790016804	0.14493928130173073	0.00040657722063132433
2.854428662634956	0.0016980180457619731	0.14594743161986923	0.0003899368913607949
2.8578246395370055	0.0016979686983693565	0.1449977993389242	0.00039255334939561766
2.861220517607283	0.0016979192368207219	0.14405437520057912	0.0003771116506650093
2.86461629661748	0.0016978696611194	0.14467868102118203	0.00038532948442442593
2.868011976339289	0.0016978199712631703	0.1454718795553394	0.0003671832490031926
2.871407556544399	0.001697770167252921	0.14523105281324322	0.0003868499830119365
2.8748030370045043	0.0016977202490882082	0.1443632356309963	0.0004060741170490683
2.8781984174912956	0.0016976702167694757	0.1441650368395226	0.0003757564315556906
2.8815936977764633	0.0016976200702965016	0.14433663067083555	0.00037550604682820636
2.8849888776317014	0.00169756980966973	0.1438829702070164	0.0003730197566649723
2.8883839568286995	0.0016975194348873845	0.14482289731560036	0.00038838050940230817
2.8917789351391483	0.0016974689459523518	0.14450342595886012	0.0003766434343743258
2.8951738123347424	0.0016974183428621892	0.1436616392064663	0.000409446360595511
2.898568588187172	0.001697367625618229	0.14411062465487112	0.00037815994917040664
2.9019632624681266	0.0016973167942200273	0.1439159126700723	0.0003899721699995052
2.905357834949301	0.00169726584866714	0.14470872529263734	0.0003603810025610942
2.9087523054023845	0.001697214788960677	0.14470051941908318	0.0003803928100243031
2.9155409393110467	0.0016971123270843602	0.14328436637735267	0.00036911726653642116
2.9189351023100105	0.0016970609249149504	0.14471493096771043	0.00036131659140428143
2.9223291623676486	0.001697009408591299	0.1450231565814723	0.00037480135325639746
2.9257231192556556	0.001696957778113628	0.1438832636096783	0.00035086926213297116
2.929116972745721	0.0016969060334817154	0.14457664750331467	0.0003546660166177831
2.9325107226095373	0.0016968541746951171	0.144310216576093	0.00036778801150473236
2.935904368618796	0.0016968022017544993	0.14399687590140195	0.0003545862809617136
2.939297910545188	0.0016967501146598618	0.14448573823470162	0.0003549718157103178
2.942691348160406	0.0016966979134105387	0.14438249753395108	0.00036084523465878946
2.9460846812361408	0.0016966455980083062	0.1443325800865414	0.00034989606314548606
2.949477909544085	0.0016965931684498337	0.14363268604442822	0.00035802099400168133
2.9528710328559287	0.001696540624739118	0.14399549420025076	0.00035801241444298026
2.956264050943364	0.0016964879668726063	0.14385562513458783	0.0003448299846630519
2.9596569635780825	0.0016964351948527412	0.1441463494597608	0.0003277877706710826
2.963049770531776	0.0016963823086781904	0.14384671881438693	0.0003419297978577957
2.9664424715761366	0.0016963293083502862	0.14383295328291837	0.00034263166789603116
2.9698350664828532	0.0016962761938676962	0.14472490421569822	0.0003449731301408622
2.973227555023621	0.0016962229652299765	0.14414086827444533	0.0003466532765215004
2.976619936970129	0.0016961696224391254	0.14363408160234503	0.0003501660372245766
2.9800122120940697	0.0016961161654940327	0.14427552175096658	0.0003414997708841383
2.9834043801671357	0.0016960625943938101	0.14375754592084014	0.000378887759173539
2.986796440961016	0.0016960089091406783	0.1438586251301897	0.00033889436084092204
2.990188394247404	0.0016959551097324166	0.14341684114967632	0.0003244522756452294
2.9935802397979905	0.0016959011961696913	0.14369226772097962	0.00034492644307017296
2.9969719773844683	0.0016958471684536125	0.14414666551677427	0.0003977776092563948
3.0003636067785275	0.001695793026582626	0.1444906196295942	0.0003468046247647139
3.00375512775186	0.001695738770558064	0.14392218971105677	0.00033173836583046617
3.0071465400761577	0.0016956844003788163	0.14395209686577443	0.0003313983062291521
3.010537843523112	0.001695629916045105	0.14352871793285282	0.0003375558084153541
3.0139290378644152	0.0016955753175580401	0.14374968555781614	0.0003337885117473244
3.017320122871758	0.0016955206049160676	0.14442249049391673	0.00033710522327570454
3.020711098316831	0.0016954657781196314	0.1443715475173436	0.0003208448868350555
3.0241019639713285	0.0016954108371700638	0.14308932687784756	0.0003346204510291087
3.027492719606939	0.0016953557820649223	0.14336061526165003	0.00033643684152611275
3.030883364995356	0.0016953006128068715	0.14488683516429868	0.0003325956553061576
3.0342738999082703	0.0016952453293932468	0.14428187524206054	0.0003442255193751306
3.0376643241173733	0.0016951899318264907	0.1430836426524029	0.00032511853640470315
3.0410546373943586	0.001695134420105493	0.14381394141733816	0.000347969242547913
3.044444839510915	0.0016950787942293655	0.14459257529037586	0.0003315323014266453
3.0478349302387353	0.0016950230541996625	0.14351215745290394	0.00032310709981162977
3.051224909349511	0.0016949672000157179	0.14404913537604835	0.000329917575261415
3.0546147766149336	0.0016949112316773096	0.1443843247021272	0.0003319612730441464
3.0580045318066946	0.0016948551491853259	0.14375907635563648	0.00035516682062215044
3.061394174696486	0.0016947989525384344	0.14396193245792843	0.00033097296741289883
3.064783705055998	0.0016947426417375233	0.14453223243688929	0.0003442263803930488
3.0681731226569244	0.0016946862167821486	0.1433545137725973	0.0003315863975232012
3.0715624272709543	0.0016946296776734204	0.14385891935072073	0.0003237408510336028
3.0749516186697816	0.0016945730244091184	0.14310487971251298	0.000351525147854337
3.078340696625096	0.001694516256991907	0.14393925360872462	0.000330443565290922
3.0817296609085894	0.0016944593754193438	0.14420040263190914	0.00032884176981834917
3.085118511291955	0.0016944023796938712	0.143573302887417	0.0003428669201391021
3.0885072475468816	0.0016943452698126027	0.1441983025150608	0.00033030441395233564
3.091895869445064	0.0016942880457784248	0.14395832224681415	0.0003402997704236766
3.0952843767581903	0.0016942307075893392	0.14400696368984134	0.0003324616331515816
3.0986727692579548	0.0016941732552464561	0.14440104965214196	0.0003450853830848658
3.102061046716048	0.0016941156887491093	0.14317105083183126	0.0003411225468593679
3.105449208904161	0.001694058008097521	0.14450675888835157	0.00033733706273752877
3.1088372555939867	0.001694000213291691	0.14393059432639466	0.00032890234274606444
3.1122251865572146	0.0016939423043318413	0.14309213120837513	0.00032860353482820013
3.115613001565538	0.001693884281217306	0.14371288250580896	0.0003330811967946834
3.1190007003906475	0.0016938261439491953	0.14317290600440358	0.00034045961330397405
3.1223882828042364	0.0016937678925263988	0.14424891271655343	0.00033601710627472104
3.125775748577994	0.0016937095269498048	0.14394725109447107	0.0003333077118953527
3.1291630974836133	0.001693651047218525	0.14365115627080086	0.0003368419542349331
3.132550329292785	0.0016935924533330038	0.14347278214361647	0.0003336416902195466
3.1359374437772014	0.001693533745293907	0.1426489693083815	0.0003426125780995253
3.139324440708553	0.0016934749230996804	0.14403035098514935	0.00031823336500353143
3.142711319858532	0.0016934159867521004	0.14298389874218645	0.0003359200886822395
3.1460980809988306	0.0016933569362496126	0.1435719095998364	0.00033218849734820995
3.149484723901139	0.0016932977715933273	0.14288222537278666	0.00032715021195439323
3.15287124833715	0.0016932384927830224	0.14322616286803017	0.0003409861096439605
3.156257654078555	0.0016931790998178098	0.14348909301982438	0.00032643370575535514
3.1596439408970447	0.0016931195926990217	0.14402682830604305	0.00032323817792623933
3.1630301085643118	0.0016930599714255479	0.14365850528318078	0.00034362828657194517
3.166416156852047	0.0016930002359978324	0.1438262459075055	0.0003269049760796363
3.1698020855319418	0.0016929403864163195	0.14357468075518962	0.0003272880051200744
3.173187894375688	0.0016928804226803429	0.14343098811059599	0.00034503311002321056
3.176573583154978	0.0016928203447903467	0.14393879638126572	0.0003612524076693175
3.1799591516415022	0.0016927601527454428	0.14381613492884873	0.000344152780368127
3.183344599606951	0.0016926998465474075	0.14391549293721687	0.0003321736215995117
3.1867299268230203	0.0016926394261942423	0.14370938289808025	0.0003281630696302334
3.1901151330613975	0.0016925788916872797	0.14359760017073367	0.0003367566154349156
3.1935002180937753	0.0016925182430262975	0.14392803921121536	0.00034221039944632917
3.1968851816918455	0.0016924574802104075	0.14357083843953827	0.0003368529457742231
3.2002700236273003	0.001692396603240942	0.1433778279755065	0.0003328140919993737
3.2036547436718306	0.001692335612116791	0.14408167898261046	0.00032824020535894577
3.207039341597127	0.0016922745068388423	0.14381789173179346	0.00033613472541338017
3.210423817174883	0.0016922132874059859	0.1437659737506907	0.0003363513185053839
3.213808170176788	0.001692151953819776	0.14402482299887373	0.00033399973943188803
3.217192400374535	0.0016920905060788805	0.14352445633626526	0.00034403978759793737
3.2205765075398163	0.0016920289441841874	0.14418650811008793	0.0003365678365536835
3.223960491444322	0.0016919672681343645	0.14311861833087897	0.00040109669290564273
3.2273443518597444	0.0016919054779311882	0.1438251012611223	0.0003440078328849344
3.230728088557774	0.0016918435735735482	0.14371320899983323	0.00035377528298021984
3.2341117013101033	0.0016917815550614446	0.14370801542650238	0.00035335948626566844
3.2374951898884246	0.0016917194223955434	0.14368674987014884	0.00034818239616158406
3.2408785540644285	0.0016916571755747345	0.1430269016470777	0.0003380444628966145
3.2442617936098057	0.0016915948146007942	0.14361796269079732	0.00034164924225221386
3.247644908296248	0.001691532339471502	0.1437045970916853	0.0003454689379520551
3.2510278978954497	0.0016914697501886344	0.14334302402802934	0.0003595010574541004
3.254410762179099	0.001691407046750859	0.14311669965625684	0.000342608134293984
3.2577935009188885	0.0016913442291603964	0.14296318574623337	0.0003426599731618152
3.261176113886511	0.0016912812974139158	0.1437050795618838	0.0003300109416671984
3.264558600853657	0.0016912182515147478	0.14376165540625932	0.00033473791252523625
3.2679409615920174	0.001691155091460006	0.14325282378541102	0.00036557155237322314
3.2713231958732845	0.0016910918172519107	0.14408706760470336	0.0003281924197061167
3.274705303469151	0.0016910284288891297	0.1433375810654607	0.00033979479011561625
3.278087284151306	0.0016909649263725512	0.14368096717055193	0.00033278352149468523
3.2814691376914427	0.0016909013097017311	0.1435804210074113	0.0003456644923245414
3.284850863861252	0.0016908375788762253	0.14287116261434818	0.00035041049226960713
3.288232462432427	0.0016907737338967	0.14371219759741202	0.0003364341266223754
3.291613933176657	0.001690709774763377	0.14368062364350323	0.0003444860646574633
3.294995275865635	0.0016906457014751464	0.14387292516781602	0.00033463089824415884
3.298376490271052	0.0016905815140333402	0.14424422878605034	0.00034734785131014024
3.3017575761645994	0.0016905172124366263	0.14381019257966998	0.00034635021372033574
3.30513853331797	0.001690452796686337	0.1430794552522082	0.00034787666170873213
3.3085193615028543	0.001690388266781362	0.14335393177562714	0.00034035976876534217
3.3119000604909425	0.0016903236227223672	0.14315628446889245	0.0003481627493591778
3.3152806300539295	0.001690258864509575	0.14416097263508096	0.0003500921956230028
3.3186610699635035	0.0016901939921418752	0.1441256427998099	0.00035044081892425034
3.3220413799913584	0.0016901290056203777	0.1443954229969409	0.0003449753323168154
3.3254215599091856	0.0016900639049444166	0.144354781935274	0.00034732607710457675
3.3288016094886754	0.0016899986901142139	0.14424132600324294	0.0003365230292249645
3.3321815285015193	0.0016899333611299916	0.14357571079148715	0.00033936285388955483
3.33556131671941	0.0016898679179915277	0.14358643891068434	0.00033287713663822166
3.3389409739140383	0.001689802360698378	0.1437969047224906	0.00039689404619734826
3.3423204998570966	0.001689736689252097	0.1433281057973271	0.0003708768312636076
3.345699894320276	0.0016896709036502422	0.144675611869922	0.00035961927618831846
3.3490791570752676	0.001689605003895256	0.1435156219425509	0.00033905840747394553
3.3524582878937625	0.001689538989985362	0.1440233597309488	0.0003382572015592808
3.355837286547454	0.0016894728619216703	0.14386696867158344	0.00035534152642125355
3.3625948864471904	0.0016893402633315624	0.1433750563277127	0.0003480395148009603
3.365973487236617	0.001689273792804702	0.1438003153467708	0.00032320870591803693
3.3693519549480073	0.001689207208124044	0.14341431842268249	0.0003349709182970897
3.372730289353051	0.0016891405092889222	0.14338086159686883	0.00033864634553287213
3.376108490223438	0.001689073696300003	0.14308474864145188	0.00033069729382213554
3.379486557330864	0.0016890067691563981	0.1439570392547382	0.0003359282510486759
3.3828644904470155	0.0016889397278589957	0.14342720478209445	0.00035118964079312545
3.386242289343588	0.0016888725724066855	0.14375211664706575	0.00034934871786734226
3.389619953792272	0.001688805302801022	0.14285067530051432	0.000340507045445461
3.3929974835647587	0.0016887379190406726	0.14382917295827313	0.000348974689547355
3.3963748784327397	0.0016886704211258596	0.1437032393144326	0.00035232144768163786
3.399752138167906	0.0016886028090576932	0.14314346283364773	0.0003644591442132302
3.4031292625419503	0.001688535082834841	0.14353331385246146	0.0003374648989791727
3.4065062513265647	0.0016884672424573033	0.14300392217426405	0.00035846162474321226
3.4098831042934377	0.001688399287925746	0.14354592916115805	0.0003504145955483864
3.413259821214264	0.001688331219240613	0.14412775901194913	0.00036435015212546727
3.416636401860734	0.0016882630364001283	0.14403402810932117	0.0004029009163875859
3.420012846004539	0.0016881947394067343	0.14291952585605702	0.00034419464404720053
3.423389153417372	0.0016881263282582104	0.14362799713973837	0.00034795394640146807
3.4267653238709217	0.001688057802955445	0.14322271067628545	0.0003372865237563872
3.430141357136882	0.001687989163499326	0.14300773224223237	0.0003660939747295724
3.433517252986944	0.0016879204098880773	0.1444784822290341	0.00034934751979836073
3.4368930111927996	0.0016878515421232532	0.14340076209662486	0.0003459611514193359
3.4402686315261395	0.0016877825602035212	0.14382485534178793	0.0003495107482848235
3.4436441137586553	0.0016877134641295477	0.14378812919462725	0.0003508651599547853
3.4470194576620385	0.0016876442539022207	0.14343474311520435	0.00036330229677628516
3.450394663007982	0.001687574929520208	0.14312647013614682	0.0003604910263833776
3.453769729568176	0.0016875054909839537	0.1435001377711845	0.00034527636474713234
3.4571446571143127	0.0016874359382934578	0.14396474688097097	0.0003511028076524886
3.460519445418083	0.0016873662714487203	0.14342369687785142	0.00034884384324012057
3.4638940942511782	0.0016872964904501853	0.14342097908629955	0.0003674674021051902
3.467268603385291	0.0016872265952967425	0.14375633928964263	0.0003522791844723008
3.470642972592113	0.0016871565859897242	0.1433660216730214	0.00035790494801355495
3.474017201643335	0.001687086462527354	0.14312976450578044	0.000367082984670606
3.4773912903106488	0.0016870162249122966	0.14340288628708284	0.0003549165995486022
3.480765238365746	0.0016869458731416653	0.1432718027812568	0.00036037078334144124
3.484139045580318	0.0016868754072181247	0.14326650515916464	0.00036093946609892487
3.4875127117260565	0.0016868048271390101	0.14369771000296885	0.0003615399340691959
3.490886236574653	0.0016867341329065422	0.1439459434197684	0.00035534696096865554
3.4942596198977984	0.0016866633245200546	0.14322371158598732	0.0003453900970700503
3.4976328614671863	0.0016865924019784373	0.1427799748502488	0.0003425518029430096
3.5010059610545063	0.0016865213652834665	0.14333897716397667	0.0003502943062152868
3.50437891843145	0.001686450214433366	0.14323075939508828	0.00035853432995769727
3.5077517333697097	0.001686378949429912	0.1436231698907568	0.00037116132298747266
3.511124405640978	0.0016863075702724384	0.14336706674154992	0.00036857128576693344
3.5144969350169437	0.001686236076959835	0.1439939870599895	0.0003677366242784144
3.5178693212693	0.0016861644694934341	0.14387847839917742	0.00035823033064537183
3.5212415641697397	0.0016860927478725696	0.14334872714523478	0.00037400933120391354
3.524613663489952	0.0016860209120981295	0.14355654181212968	0.0003896992678784621
3.5279856190016297	0.0016859489621681156	0.14302699830686083	0.00041704496278095694
3.531357430476464	0.0016858768980856365	0.14364027047655578	0.00036847777965684367
3.5347290976861476	0.0016858047198480275	0.1438496970957653	0.00034650827759888066
3.5381006204023695	0.0016857324274559549	0.1430020150071115	0.0003654768518182441
3.541471998396824	0.0016856600209105288	0.1437257957099627	0.0003832504436276875
3.5448432314412	0.0016855875002095289	0.14329358761770955	0.000369285321544757
3.5482143193071916	0.0016855148653556196	0.1433885291527902	0.0003690052062775801
3.55158526176649	0.0016854421163468025	0.1434661956367638	0.00036410232385568293
3.554956058590785	0.00168536925318441	0.1436335032123625	0.0003602592210348883
3.55832670955177	0.0016852962758662215	0.14305285861806608	0.00037098980723130123
3.561697214421135	0.001685223184396012	0.14343502337495526	0.00040269975073708563
3.5650675729705728	0.0016851499787697843	0.14249866695347527	0.0003987685436732666
3.5684377849717746	0.0016850766589904254	0.14278107285102787	0.00037165596053524187
3.571807850196431	0.0016850032250563807	0.1440825781212289	0.00035633402283326266
3.575177768416235	0.0016849296769683164	0.1438270775733026	0.0003704286695186981
3.5785475394028774	0.0016848560147257885	0.1434815804325546	0.0003640332692981465
3.5819171629280504	0.001684782238329463	0.1436356807728216	0.0003741887901369874
3.585286638763445	0.0016847083477782299	0.14244637266584523	0.00037656282300245833
3.5886559666807525	0.0016846343430731991	0.1434900932792909	0.0003752731792900077
3.592025146451665	0.0016845602242139268	0.14330590075081498	0.00038882979443000966
3.5953941778478735	0.001684485991201079	0.14351624789173167	0.00037724364551967583
3.5987630606410703	0.0016844116440319912	0.1432055942771616	0.00036347162782367627
3.602131794602946	0.0016843371827111042	0.1437203196793524	0.00037541718784743597
3.6055003795051936	0.0016842626072348654	0.143861129906846	0.0003620908097265241
3.608868815119504	0.001684187917604163	0.14344672994055674	0.00036537131940353923
3.612237101217568	0.001684113113819885	0.14311631785413859	0.0003663965118337573
3.615605237571078	0.0016840381958804773	0.14310338342033851	0.00039053645210216753
3.6189732239517247	0.0016839631637877162	0.14333130721003406	0.0003853965322212497
3.6223410601312005	0.0016838880175404913	0.14262066893269446	0.0003715348503937313
3.6257087458811963	0.001683812757139247	0.1425668677827925	0.00037951957571637636
3.629076280973404	0.0016837373825833168	0.143139934999865	0.00039220541952600954
3.632443665179516	0.0016836618938731451	0.14384882129265028	0.0003816769378431707
3.635810898271223	0.001683586291009176	0.14320622307228567	0.0003759442607565231
3.6391779800202166	0.001683510573990965	0.14329085364485677	0.00039399549750986513
3.642544910198188	0.0016834347428182905	0.14303541528559113	0.0003805626355811677
3.645911688576829	0.0016833587974915964	0.14309640763354456	0.0003781161462331898
3.6492783149278325	0.0016832827380099946	0.14310555340425896	0.00040789055031409686
3.652644789022888	0.0016832065643752614	0.14334204074638934	0.00041701388620279023
3.656011110633688	0.0016831302765858425	0.1440261150450647	0.00037401685046225907
3.659377279531924	0.0016830538746415158	0.14341385259143216	0.00038826618193907347
3.662743295489287	0.0016829773585442798	0.14332807972550352	0.0003927828240453051
3.66610915827747	0.001682900728292136	0.14311193413510281	0.00039197227786344626
3.669474867668163	0.0016828239838857506	0.14400020900633226	0.00037738266959985305
3.672840423433058	0.0016827471253249016	0.14359790687251675	0.0003892448029109784
3.676205825343848	0.001682670152610033	0.14304542161118564	0.00037958527474991807
3.679571073172222	0.0016825930657411448	0.14293883394650628	0.00041008343008911574
3.682936166689874	0.001682515864718015	0.14381445274317195	0.00039166457864795476
3.686301105668494	0.0016824385495399774	0.1431887818551613	0.00039295523942891664
3.6896658898797736	0.0016823611202094746	0.14353532878618713	0.0003935326802786554
3.6930305190954047	0.0016822835767231759	0.14370205097061206	0.0003858982019466494
3.69639499308708	0.0016822059190826355	0.14311518815221336	0.0004092963686643315
3.69975931162649	0.0016821281472885197	0.14311929252525854	0.0003941640471632736
3.7031234744853254	0.0016820502613397181	0.14348438274942468	0.00039199391863475104
3.706487481435279	0.001681972261237119	0.14257800012995525	0.0004102914303971252
3.7098513322480415	0.0016818941469805004	0.14286660281337565	0.0004164994123236327
3.7138877468008067	0.0020181697048273772	0.14291519681826667	0.0003732125104504977
3.8296074554915585	0.00235030685894988	0.14398105279895002	0.0003916381371885647
3.834308244211055	0.00235027803660226	0.14366522886193234	0.0004125562087449171
3.8390088102925164	0.002350222301002125	0.1425580844637688	0.00041669642327747897
3.8437089938820805	0.0023499717851109825	0.14262302239228436	0.00041657363226882063
3.8484089549914255	0.0023498422014427423	0.1434086403146952	0.0004199817691232279
3.8531084060313048	0.002349863378997119	0.1430425880574696	0.000401538466198142
3.8578076199893134	0.00234956981342882	0.14238440368601463	0.00042494929064423956
3.8625067690421577	0.0023494501320846517	0.1436046153896767	0.00039991818397352915
3.8672053654056002	0.002349079875655802	0.14312067789047594	0.00043902922051010964
3.871903656655915	0.0023491708280651835	0.14294603320697086	0.0004281719317815624
3.8766016947571154	0.0023490517224031837	0.1437219382444708	0.0004065936078196634
3.881299479667018	0.0023487502555414874	0.14310506189040892	0.00041169971008586767
3.8859968185618015	0.002348517672552175	0.1431365377629905	0.0004310736526627933
3.8906939029871825	0.002348564416885468	0.14301761086392986	0.00040639482015235545
3.8953907480555725	0.002348303836986476	0.14317398273357104	0.00044362003427271654
3.9000871181471557	0.0023481846219228775	0.14298563808194623	0.0004150082806725574
3.904783504863806	0.0023479371850196884	0.1433976350879914	0.00043621371797389444
3.909479284556038	0.0023479510794295333	0.14296995461831494	0.0004373226667012632
3.9141748252314343	0.0023477111767091774	0.14253726198461275	0.0004720640474176713
3.9188699724033955	0.0023475088727022975	0.14390742100992662	0.000426935291684848
3.9235649103841337	0.002347425988997509	0.14362131457509514	0.00041343144425039246
3.928259483314957	0.0023471595055113426	0.1429259869350803	0.00044446929394121747
3.9329538882888597	0.002347141748899606	0.14361366169511697	0.0004208947658552117
3.937647835454416	0.0023468473044019333	0.14294775102917573	0.0004404723116401864
3.9423413353349126	0.0023468380028026647	0.14284663100460293	0.00041834315313556494
3.9470347168530426	0.002346620315939685	0.142914210406377	0.00043360555660595457
3.951727634672672	0.0023464107750710284	0.14414235490802332	0.00044129918074624125
3.956420443339654	0.00234628139231452	0.14406396556074016	0.00043770618820011684
3.961112738354493	0.002346068447930394	0.143595550164848	0.00043397262171969165
3.9657891930501954	0.0023301933170722933	0.1439190532930592	0.0004337950149758996
3.9704653030354087	0.002345924110989328	0.14403163523919027	0.0004390997396626568
3.9751566643850675	0.002345693235993318	0.1435288004334505	0.00043005328235540675
3.979847810595917	0.0023454456896052633	0.14410812140548163	0.0004442291053431414
3.984538546708361	0.002345304387632474	0.1442213043460183	0.00044145698587020807
3.989228993765006	0.002345159859731716	0.14348251846283055	0.0004520759963885745
3.993919158217704	0.002344954810546307	0.1432625622786917	0.0004564344697681421
3.9986088275838103	0.002344847080421042	0.14345003301487788	0.00043000988004235883
4.003298568888831	0.002344616320343107	0.14308303167418604	0.0004456270498556532
4.007987212067262	0.002344624134654083	0.1444640274040514	0.0004560340229065855
4.0126762389471535	0.002344226879666511	0.14319463650306033	0.00043207022350210214
4.017364744646502	0.0023441399836583443	0.14365015889844074	0.00044096812518556344
4.022052990474144	0.0023440122604410085	0.14344651036469513	0.000457507125150861
4.026740772298601	0.00234388449525591	0.14315436967629167	0.00046691438558819323
4.031428380649833	0.0023436545179400525	0.1441355723848725	0.0004919976841367315
4.036115406999586	0.0023435376044269596	0.14333579555013795	0.00045291979850870716
4.040802240389536	0.0023434157438630976	0.1442365733264939	0.0004339259927404813
4.045488834332662	0.0023431777954114885	0.14363767952174872	0.00044676501366223384
4.050174665155627	0.0023429398357142084	0.14524689477430117	0.0004562805784028952
4.054860543075782	0.0023429611634662173	0.1443309714249841	0.00045812744552156974
4.059546232163455	0.0023425577811786447	0.14443138633213282	0.00046818341292505694
4.064231334881444	0.0023425840565525213	0.14367769445416495	0.00046526019865397684
4.068916320734268	0.0023423433715512587	0.14358484978435765	0.0004577094820828463
4.0736007853451115	0.0023422537108221952	0.14354749961458227	0.00045807055032586147
4.078284918132539	0.002341953889956727	0.14372088733774616	0.0004972185625925987
4.082968938290158	0.002341723328202594	0.14372076796057165	0.0004697770026367883
4.087652448280759	0.0023417710832429606	0.14361298838292783	0.0004687005808546088
4.092335462569508	0.00234150890731577	0.1436948167400835	0.0004661407590389165
4.09701848373613	0.002341389771324476	0.1430458825655459	0.0004806877894935595
4.101701070271572	0.002341151225671023	0.143586294577628	0.0004704374688096766
4.106383145165612	0.0023410616709083065	0.14244646175514117	0.00047242513537710157
4.111064893682263	0.0023407640201016378	0.14319863081211867	0.0005016459900933454
4.11574625968467	0.002340674400330922	0.14266752201075916	0.0004799786695603077
4.120427672705587	0.002340584770105014	0.143810074000231	0.0004588629281905129
4.125108177223893	0.002340392529371016	0.14266286828224334	0.00045422366652294834
4.129754289667279	0.00232427360268872	0.14370963662198094	0.0004637276040017412
4.1344375485057165	0.0023400420985431047	0.14381056036289586	0.0004883700197761914
4.139117241153961	0.002339833395643698	0.14419405922858228	0.00047580842381450176
4.143796457025732	0.002339601359348187	0.14297940003083434	0.0004779625584898758
4.148475646906451	0.0023393472816133354	0.14263033112414747	0.00048187511194120754
4.1531543124338475	0.0023393551236510213	0.14329559978913134	0.0004911622157449353
4.157832876012278	0.0023387313924922992	0.1435048619274579	0.0005034742792601517
4.162480246724873	0.0023237174552530604	0.14375621678064807	0.0004817478524306439
4.1671568750953965	0.0023385935079494047	0.14364622875761393	0.0004971439239929358
4.171834185951181	0.002338670048046332	0.1437458376971875	0.0004760655888438825
4.1765115739543255	0.002338417135192561	0.14333785531092247	0.0004776012306376015
4.18118786811354	0.0023381714655736907	0.14451527886684296	0.0004949055333132814
4.185864210146493	0.002338170544909257	0.14373894428630016	0.00048421132910998787
4.190540313963022	0.0023379250289448095	0.14371854940168485	0.000504456921399474
4.195216000304663	0.0023377319870792057	0.14355031878985336	0.0004929518344069846
4.199891090724056	0.002337536554659181	0.14386789992660226	0.0004952353989808153
4.204566001827584	0.0023373445154954986	0.14425901120694876	0.0005201860557500192
4.209240371436128	0.0023372099437839466	0.14416118100029127	0.0005020371274265473
4.213914914684584	0.002336986936799512	0.14450920565848388	0.0005145613550880185
4.218588589677816	0.0023368618834052057	0.14472910557672197	0.00048618386309620876
4.223262071627298	0.002336740024455608	0.14486182702415842	0.0004892423188482611
4.227935314443155	0.0023364939360672743	0.14581829135121246	0.0005023869998635783
4.232607854578222	0.0023362634993842057	0.14489755991773332	0.000492465346162691
4.2372803687328275	0.002336009574876563	0.14582649729915528	0.0004838087378684813
4.241952418046198	0.0023360800004228466	0.14608003375695644	0.000493089440910431
4.246623927830708	0.002335756013754242	0.14542499816312654	0.0004924038228745825
4.2512952630510465	0.002335538552793892	0.14538372739429087	0.0005036657748929862
4.25596642370556	0.002335436946568681	0.1462753653396564	0.0004942865135531507
4.260637061447953	0.0023349026818682006	0.1463497701827304	0.0005231498370678355
4.26527664264393	0.0023196068983644125	0.14590711643704943	0.0005151252026492458
4.269945621335959	0.0023348499779931586	0.1470116842581491	0.0005033209649058279
4.274614966422745	0.0023346035403006837	0.14625432414015843	0.000506081306259005
4.279283870253126	0.0023345706801225496	0.145852621529856	0.0005010160252075912
4.283953325414028	0.0023340024768505607	0.14614416853396386	0.0005282132249960137
4.288590564760687	0.002318505416816663	0.14802886408925356	0.0005224242514002686
4.293257713257578	0.002334006224814278	0.14677686694047176	0.0005001737977124324
4.2979254102729465	0.0023337608908691188	0.14708627454648796	0.000563041275421283
4.302592693530163	0.0023336352085951972	0.14708562792782004	0.0005348565559191223
4.307259797985028	0.0023334101884358027	0.14686126427468016	0.0005403026142341331
4.31192636491608	0.002333162503146635	0.1459212328081544	0.0005433357451115031
4.316592696764082	0.0023330451212459913	0.14575725315193996	0.0005450079847740897
4.321258594005013	0.002332806418806399	0.1470038915249339	0.0005490986853314786
4.3259239188411795	0.0023326868015640656	0.14740286024669846	0.0005404576024316151
4.3305890384954555	0.002332449748289278	0.14675106015445358	0.0005525983196348336
4.335253715428188	0.0023323318867576326	0.14604760549841475	0.000526295137747907
4.339918136844941	0.0023320911740953854	0.14714324988615765	0.0005324957565343701
4.344582080858431	0.002331828537477154	0.14738567990154544	0.0005212771719907293
4.349245790124695	0.00233175589817769	0.14708438130760676	0.0005502966024972651
4.353908777236571	0.0023314953189332854	0.1472846596003818	0.0005727649158794566
4.358571768053686	0.0023314888731382766	0.1472051518352058	0.0005561202657833659
4.3632342974333245	0.002331153947539022	0.14655142311595074	0.0005338755251967854
4.367899485008701	0.002315466323437043	0.14642843300716266	0.0005650194541589816
4.372526128801861	0.0023303705363502125	0.14644339361693445	0.0005648977684077235
4.377187773517184	0.002330662624028701	0.14592267884511176	0.0005766851174466032
4.381848585531012	0.002330432126676385	0.1463040644303541	0.0005810084483071701
4.386512105098171	0.0023144565965624864	0.14596871410433918	0.0005590553787876744
4.391137607752817	0.0023296649948574277	0.14628399269419365	0.0005947683610495823
4.395797252655527	0.0023298263970437105	0.14587672571182825	0.0005809987483024091
4.4004568925445495	0.002329563549709146	0.14629795310609878	0.0005972862414316962
4.405115841667852	0.0023296341437077928	0.14483002093925768	0.0005854776196341163
4.409774542103237	0.0023291999185643952	0.14588023733064934	0.0006229285751283019
4.4144327639663645	0.0023290004488489835	0.14517596230744667	0.0005872593169957551
4.41909073062686	0.0023288728902448597	0.14498982989762998	0.0005769218417134185
4.423748314606939	0.002328777270495852	0.14555867855223065	0.000613577853975954
4.428405285123911	0.0023283735959687135	0.14499542525768763	0.0006017153578347121
4.433061838167734	0.0023281557070733427	0.14633951486545677	0.0005990126762997883
4.4377181529951	0.002328157549239762	0.14556320948471269	0.0006099595905179363
4.442374516011009	0.0023279188498097625	0.14471526013935	0.0005967604728003787
4.4470298293556745	0.0023276496721336137	0.14454649802698713	0.0006092984519071733
4.451684969265925	0.0023275527033757015	0.14400803106175256	0.0006225687024470552
4.456323866678259	0.002311121530834459	0.14534324011942262	0.000617712953576522
4.460962358530701	0.0023273732944830705	0.14459464815505263	0.0006030346221789066
4.4656162708884946	0.0023268245078273964	0.14486637326551052	0.0006133023203694022
4.4702699095768175	0.0023186205598380027	0.14515148991163687	0.0006089855852242599
4.4748907706800605	0.002318500878378593	0.14519879296173469	0.0006172963309611693
4.479543689342303	0.0023263699919851	0.1446967741985572	0.000650915194999159
4.484196233996089	0.0023261606612545727	0.14347468589921447	0.0006325572989122113
4.488847971294697	0.0023258539297605907	0.1440564584472116	0.0006347025253641956
4.493499517353806	0.0023256625895524685	0.14277706269176188	0.0006150851768182111
4.498150808295709	0.002325534988219413	0.1446263924720924	0.0006199042236529279
4.502801700292156	0.0023252958587032246	0.14424104818115308	0.000683804844684037
4.507451784601675	0.002325201577228597	0.1439523752780135	0.0006519819186226038
4.512101888904962	0.0023247955639020823	0.14405029121017204	0.0006488661795061737
4.516751514943192	0.002324557349308698	0.143618092208429	0.0006124879426072546
4.521400737987133	0.002324605101952315	0.14406706161369368	0.0006549748955614166
4.52604943535689	0.0023243747515682145	0.1448148978817287	0.0006647129071878902
4.530697601026066	0.0023235229941418467	0.14460422122297018	0.0006315713811811888
4.535314515525303	0.0023081699034044334	0.14385783621385123	0.0006325074188253876
4.53996087739226	0.002323779391960379	0.14445971827965903	0.000639799317592742
4.544608136384375	0.0023229589167792497	0.14370636948951898	0.0006832333812521415
4.5492233294930875	0.0023075984332021626	0.14334460227867235	0.0006476576564446468
4.553868770447978	0.002323160627288434	0.1439627056727229	0.0006526058877231259
4.55851454621435	0.0023229344629034365	0.14372161534203456	0.000650731398374173
4.563160180978987	0.0023225307891800995	0.14259168950378123	0.0006659639396605871
4.567805294826127	0.002322435337072992	0.14466443757621278	0.0006715055574044542
4.57244998792251	0.0023221968030671114	0.14477835280300927	0.000677212358891543
4.577094082667916	0.0023219362943325272	0.14499032670291695	0.0006748664831433772
4.581737756746493	0.0023218615801288145	0.14480906054326476	0.0006766033635396128
4.586381196053279	0.002321600964997561	0.14426671794344614	0.0006761906543689943
4.591024163826475	0.0023213624452287362	0.1450609069319361	0.0006820320705781843
4.595666635287589	0.002321093731850965	0.14318450545762898	0.0006792584787033421
4.600308672028776	0.002320606150350013	0.14351310040213183	0.000666418599541536
4.604918753113061	0.002305094130750973	0.14440943594887345	0.0006931456981655241
4.609559503184893	0.002320537023409397	0.14339645109987834	0.0007018794872225882
4.614200340401803	0.0023121825966954113	0.1444580238429996	0.0006647236530205713
4.618808343174401	0.002312206700669339	0.14400921811718362	0.0006702417756207408
4.623448372123401	0.0023197895245372635	0.1440804087847718	0.0006613485314268704
4.628088045367371	0.0023195801907878177	0.143120618571776	0.0006772804263695599
4.6327269068919	0.0023195901847175016	0.14454795905633955	0.0006743243867809926
4.637365579853446	0.0023191863413116742	0.1446378275919258	0.0006858463678221226
4.642003774578024	0.0023189862951351614	0.14442349218500236	0.000676990249290905
4.646641432003319	0.0023187107255036032	0.1452962472991136	0.0007044634344938142
4.651278975753947	0.0023186585708070417	0.14455574935186608	0.0006948252333737104
4.655915962749814	0.0023183742798438267	0.14471465851074686	0.0006969245576686373
4.660552263262631	0.0023181436829800006	0.14323305511833173	0.0007233005029626641
4.66518853609486	0.002319543229152732	0.14371751677447253	0.0007428980329471718
4.6697914636930244	0.0023000896677483063	0.14374378904180632	0.0006725528990842882
4.674427077581535	0.0023173851809290547	0.14487836101231205	0.0007026610717229986
4.679045499743964	0.0023009906118023338	0.14481496699686838	0.0007251706653590527
4.683663605702653	0.002317187775920271	0.14327753107758462	0.0007308352627133388
4.688297222911205	0.0023168245594673564	0.1439961396593507	0.0007239696545977115
4.692930698328693	0.00231648132544926	0.14433096404350584	0.0007224037360233579
4.697563648157796	0.002316476631755382	0.14564536252013566	0.0006896943199778842
4.70219607239839	0.0023162587443787963	0.14401788393308385	0.0007628813946433269
4.706828356060022	0.0023158462994197215	0.14354813180310683	0.0007441841495380285
4.711459875019829	0.002315649008638232	0.1433363388953698	0.0007188405240543227
4.71609113880065	0.002315521419084643	0.14500934900144316	0.0007232224818908068
4.72072200797658	0.002315139674439415	0.14418189342302518	0.0007368085968327102
4.725352287488051	0.0023069292278199427	0.1429560487349183	0.0007120102611555801
4.72994954046058	0.002306698988341349	0.14564758151543428	0.0007029665033163516
4.73457877204208	0.002316205714783859	0.14320457335690623	0.0007128883052579988
4.7391750888732425	0.0022966336404657284	0.14323921934835848	0.0007296602418116889
4.743803744180594	0.002314088310594098	0.14347691075052973	0.0007531873243577406
4.7484316871966525	0.0023138219226956913	0.14497575214336272	0.0007148837696816557
4.753059148715883	0.002313765241747312	0.1427939318753605	0.0007014559223095049
4.757686150086991	0.0023135169268369005	0.1434598960719631	0.0007471291452193797
4.762312889341447	0.0023131132101741336	0.1447137658767198	0.0007185557205237486
4.76693921105452	0.002312906662738534	0.14238183828756434	0.0007688129613042218
4.7715644391648695	0.00231277358015447	0.14183452253192133	0.0007423836272844254
4.776189804098875	0.002312569092847383	0.1437262347805703	0.0007579219117425574
4.780813757803232	0.002294311649018166	0.1434301103308767	0.0007605467918347183
4.7854063938732265	0.00231372374019001	0.14427502762883648	0.0007593438444050637
4.790030462320802	0.0023035702030491656	0.1428172315426996	0.0007198139537684592
4.794621052511367	0.0023036248058887487	0.14415768592073716	0.0007724839893518974
4.79924368540315	0.0023111982121344354	0.14290056975144683	0.0007622597628396925
4.803866147924071	0.002310975478817756	0.1433864683986525	0.0007749055171206658
4.808488133691647	0.002310902996078834	0.14360580009485485	0.0007504320241604974
4.813109623492037	0.002310633071915813	0.14367579616176046	0.0007474124569471534
4.817730364886838	0.002310387272486558	0.14362377278993255	0.000763287038258596
4.822350966869985	0.0023100136459346388	0.14329934356614724	0.0007741297928207345
4.82697105751199	0.0023100615796534107	0.1437881927031679	0.0007678707338949061
4.8315907174198545	0.0023091241500328152	0.1436788746918998	0.0007751840045603929
4.83617776185384	0.002293650468801367	0.14355637958855857	0.000760743322017746
4.840795458828582	0.002310697116167937	0.14360102232198815	0.0007544026169557597
4.845380791870295	0.002291006837751741	0.14287012216308034	0.0007672688498242867
4.849998474077777	0.0023087560416334973	0.14421372745968533	0.0007628381641663349
4.8546154010879965	0.002308479917837669	0.14501824648178427	0.000803285187496975
4.859232187206302	0.0023081366423025607	0.14335642667746082	0.0007448443306852798
4.8638484349788245	0.002307867469396818	0.14293997867877584	0.0007798115967845925
4.868463996194234	0.0023077971805474107	0.14417332044666714	0.0007859921133300385
4.873079066118273	0.0023074148295791908	0.14423937300788173	0.0008046275417691864
4.87769365341564	0.002307287801189606	0.14480735614264315	0.0007953045432427301
4.882308283686805	0.002298839529156549	0.14419020563117185	0.0007778866408568442
4.886889042294676	0.0022984825679812637	0.14479325565207699	0.0008017905925966542
4.891505161861803	0.0022906711576267114	0.14428666939529372	0.0007981106507221797
4.89608194523424	0.002305672997423347	0.14399698973070002	0.0008123264272560247
4.9006941364530965	0.0023059771000624174	0.14231654772775065	0.000833900183968622
4.905305927699384	0.0023057557701733344	0.14274213583537124	0.0007890184041522965
4.909916878072273	0.0023053867408981965	0.14290544334215946	0.0008072525177615427
4.914527702578242	0.0023051256565556066	0.14304998470247873	0.0007976798679073599
4.9191377197287665	0.0023050551960510646	0.14295414573233547	0.0008269753235312224
4.923747300187071	0.002304816201878168	0.1435338284356383	0.0007724769982296193
4.928356330275504	0.0023058927767234394	0.1434799624689097	0.0008476864437812352
4.93293214254908	0.002286254272397148	0.14529561285418652	0.0008134214701479233
4.9375435500288	0.0022880722163280964	0.14413797117911334	0.0008135142434915972
4.9421153711836885	0.002303306933309379	0.1440702620357898	0.0008124478874093163
4.946722269300101	0.002303339688425776	0.14247298242925013	0.0008121344913545958
4.951328754438013	0.0023031218796116804	0.14361084013999204	0.0008163961060344551
4.955935049221408	0.0023028930391184588	0.1428638607336236	0.0008542083536202873
4.960540234228167	0.0023026081183532554	0.1436501479781822	0.0008463554368584521
4.965145348291042	0.002302438024690545	0.14272379848125963	0.00081771113798045
4.969749628349677	0.002302019134377442	0.14325691494158244	0.0008776398867594962
4.974352909053619	0.0022838291408859845	0.14332679882421603	0.0008295006632639939
4.978924555463532	0.0023034946179718574	0.14413974872278626	0.0008174072611640987
4.983491217617639	0.0022847981390268224	0.14399785523767805	0.0008494273654870228
4.988097000698354	0.00230109486187402	0.1416597684385468	0.0008241136899758299
4.992698652228464	0.0023007095835128055	0.14343727134021658	0.0008549554848683056
4.997299908352086	0.00230065217846942	0.14156835690999375	0.0008724330201415331
5.00190067316095	0.0023002547277726215	0.14375718605224544	0.0008544241170283192
5.00650095964425	0.002300001220743919	0.14258335911915584	0.0008518353541163586
5.011100772500269	0.002299664688727443	0.14423848304723927	0.0008609758257721343
5.015699868488213	0.0022989629302951897	0.1432195335966129	0.0008947757714481803
5.0202664634975465	0.0022833555870755973	0.14399374274875062	0.0008783514464448301
5.024867008676237	0.0022827994774563543	0.1421713102023703	0.00086103110520341
5.029428186615592	0.002298253612997847	0.14365648368723255	0.000881998725470319
5.034025478527101	0.0022983626932222556	0.1428068777457052	0.0008728345881681898
5.038621664060318	0.0022981166810009945	0.14371630619060882	0.0009429784293108803
5.043217658092202	0.002297900513742235	0.14514064139715505	0.0008575024969441927
5.047812938938505	0.0022974902507844064	0.14246060974032806	0.0008880164398191958
5.052407741795243	0.0022972820547773054	0.1414982850649499	0.0008987632921565625
5.057002063705882	0.0022987295354650605	0.14276832042909626	0.0008790901818041137
5.061562540671276	0.0022785305215209384	0.1415521327936928	0.0008790215050805802
5.066139459585144	0.0022799077087229946	0.14349423518548932	0.0009094323874264465
5.07071537735771	0.0022963502759738574	0.1430911474604758	0.0008959009902065155
5.075307607921682	0.0022958191278537043	0.14428669424280502	0.0008614889328353319
5.079899072889398	0.002295613288881171	0.14364268640513467	0.0008587832421561485
5.08449012054682	0.0022954074381345	0.14335175086595545	0.0008617618099047335
5.089080333952043	0.0022949949940858083	0.14365811318954355	0.0008600957646147479
5.093670129817083	0.002294776498501516	0.14348378696592365	0.0008726374813838123
5.09825825964642	0.00227631804259687	0.14340506660733027	0.0009658492717687041
5.102815176574468	0.0022958641503612043	0.14267251366707942	0.0008877776464484015
5.107403310236088	0.0022937722358711277	0.14215878040027993	0.0008809907760882837
5.111990402974538	0.0022938431259720282	0.14398440202264295	0.0009789899954354708
5.116577624286483	0.00229323555596439	0.14407500806329082	0.0008905598458314439
5.121163845081359	0.002293109390315795	0.14331388757082109	0.0009105652957691959
5.125749813605945	0.002292607537921043	0.1424470298505022	0.0008391613247223447
5.130335140681759	0.002292651065107787	0.1457677940187963	0.0010733224046484838
5.13491972049891	0.0022917228729064654	0.14246532649383606	0.0009161807913457455
5.139471461922835	0.002275788687459368	0.14391004205582095	0.0008604674236965957
5.1440541615162045	0.002291679846397887	0.14333009501981572	0.0008964845581986807
5.1486370435311235	0.0022911780453180874	0.14282686476185527	0.0009265861726742718
5.153219226144186	0.0022911078800067486	0.14411877541853252	0.0008956446043056792
5.1578009174608015	0.0022907256940585263	0.1436331646331311	0.0009906110834001865
5.163690807332997	0.0032723196917556763	0.14257701525495406	0.0007960273471556042
