# Supplementary material for: A warm Neptune’s methane reveals core mass and vigorous atmospheric mixing
Source: Nature. 2024 May 20;630(8018):831–5. doi: 10.1038/s41586-024-07395-z (PMC11208151; doi:10.1038/s41586-024-07395-z)
Supplement: Supplementary file 4 — Source Data Fig. 3 [file 41586_2024_7395_MOESM4_ESM.csv]

log Pressure(bar)	log VMR CO	log VMR H_2O	log VMR CO_2	log VMR CH_4	log VMR SO_2	log VMR H_2S	log VMR NH_3
-5.000000000000002	-1.6971499993933152	-1.787013747969256	-3.3684957272769167	-6.498878078027543	-4.429555922665212	-10.687305541611687	-7.182485679514064
-4.9953022008307215	-1.6970886130768663	-1.7869427708556944	-3.368556261790772	-6.498089394083214	-4.428575421708167	-10.706566894545077	-7.182352290687221
-4.98750249662603	-1.6969952958351866	-1.7868564673309202	-3.3686896510447157	-6.495940727242402	-4.426715915789575	-10.761728711493346	-7.182280175325626
-4.974204216007158	-1.6968452514620018	-1.7867316971292673	-3.3689401085112065	-6.4901655138913945	-4.423939386071119	-10.831515287859078	-7.182288580745362
-4.950335958575494	-1.6965885755655932	-1.7865176814784625	-3.3693997813860337	-6.474979077210791	-4.420099846563393	-10.801162937156146	-7.181283852120607
-4.900117998357383	-1.696080336076548	-1.7860791874671709	-3.3703621034966247	-6.434138877663943	-4.416375030363038	-10.64863646817396	-7.1690990257519225
-4.824244930287826	-1.6953951260635116	-1.78545328663263	-3.3717994263234052	-6.373992114543693	-4.4204335396103005	-10.457055185876799	-7.120328006383586
-4.7147962539878145	-1.6945731590106312	-1.7846254285924277	-3.3738771627308495	-6.3002297851237845	-4.442428560147405	-10.215770976145455	-7.001163847457862
-4.582247276832186	-1.6937954368310073	-1.7837222881619734	-3.3765021281735033	-6.227279356880333	-4.488353194131737	-9.95031291545092	-6.815258218842662
-4.432109290335764	-1.6931355591645278	-1.7828177178654625	-3.3797094785217663	-6.16163987530694	-4.559822325090606	-9.663213812264168	-6.589758102901205
-4.275822684046935	-1.6926325425746382	-1.7820109639612427	-3.383348052289204	-6.109280371843383	-4.650943124200306	-9.37331805711698	-6.365807987518857
-4.1135375173153195	-1.692255877152105	-1.7813313927695837	-3.3873337479361063	-6.069808053817211	-4.758573346562452	-9.030640138687003	-6.170631144028803
-3.949785339263125	-1.6919856694818152	-1.7808102364859588	-3.39128668854028	-6.0424737558030515	-4.875819150156986	-7.017151404851158	-6.030140390433017
-3.78123955644898	-1.6917944151874755	-1.7804266793198942	-3.39467914344509	-6.024863684523387	-5.0015290633339395	-3.803210267770798	-5.943349412316269
-3.611461587680877	-1.691661434394886	-1.7801581726061146	-3.39708779772591	-6.013652910183818	-5.133043267333376	-3.3985085043910472	-5.89118726419405
-3.4350264852735792	-1.691565463512883	-1.7799644074101406	-3.3988381395367537	-6.005724362495953	-5.272490938302513	-3.240252739060415	-5.85702563975293
-3.2552761220920847	-1.6914978435597312	-1.7798279658477967	-3.4000765316681725	-6.0002204749734664	-5.416035957003983	-3.155518365526317	-5.834461004539755
-3.0636475584908065	-1.6914484503656382	-1.7797283962892692	-3.4009836397581377	-5.996243234923631	-5.569798734096375	-3.102609193894837	-5.8186873968133135
-2.86236935806897	-1.6914133073166404	-1.7796577037541814	-3.4016300591215547	-5.9934376101293125	-5.732187215460176	-3.0685524658005767	-5.807812070415956
-2.641074986647614	-1.6913875280846455	-1.7796061502876155	-3.402104397063346	-5.9913988467741515	-5.912569409418376	-3.045254787530934	-5.800034782986905
-2.398095920943506	-1.691368922897657	-1.7795696501349667	-3.4024492045105044	-5.989959763961557	-6.114565792401121	-3.0295301004818693	-5.794609126475294
-2.1558102097582053	-1.6913557940375148	-1.779545407716535	-3.4027247132640976	-5.989039148215821	-6.325292951967293	-3.0201345460831366	-5.791173169718849
-1.9190370054584767	-1.6913419758173274	-1.7795237292966883	-3.4032087698546913	-5.988452869219188	-6.547779461285912	-3.015986195790034	-5.789021772438263
-1.7127561704194791	-1.6913206345594767	-1.779494825401726	-3.404215239589647	-5.988105314616715	-6.767910251487799	-3.01537492390973	-5.787799561738243
-1.5237413574857075	-1.69129414905088	-1.77946049381075	-3.4055357448400607	-5.9878783407411795	-7.012245947729855	-3.015321828059448	-5.787099172527766
-1.3489369528580761	-1.6912449653311568	-1.779398916154788	-3.4080629133634837	-5.987724787532934	-7.314651704210422	-3.0153189473878443	-5.786819506278625
-1.1892648617513795	-1.6910890742697278	-1.779207213806267	-3.4162464682825355	-5.987621256898889	-7.7127899442669765	-3.015330796547247	-5.786841478564522
-1.023191258551782	-1.6907219597023393	-1.7787573586252132	-3.4361919761431055	-5.9875434278143125	-8.31785138009904	-3.0153469330471756	-5.786965415031512
-0.8576666285481245	-1.6901210698204165	-1.7780216830018745	-3.4710104090771217	-5.9874909066962685	-9.249337318118567	-3.015382183375064	-5.7870956791053425
-0.6951712652130996	-1.6893606561385406	-1.7770910094729098	-3.5195862486756826	-5.987471740647899	-10.382119913004667	-3.015449993694743	-5.787239753759001
-0.5374395536429325	-1.6885683292262883	-1.7761215202619285	-3.576864549804033	-5.987571595812138	-10.40379446176359	-3.0155799063154674	-5.787473992869917
-0.3865514278657113	-1.6877938824388172	-1.7751741431304444	-3.6414146617930503	-5.988411726016773	-10.083202421515988	-3.015854323803914	-5.78801704430152
-0.24535078737190572	-1.6870741336528243	-1.7742941970645603	-3.7116686158645518	-5.994381413780036	-9.697185228880961	-3.0164754345462437	-5.789491276228869
-0.11533251624801644	-1.6864596004795656	-1.77354604531377	-3.7825181865065876	-6.032932989903867	-9.282152515369402	-3.017851756297776	-5.793216906751995
-0.0019996664771346918	-1.6860009374082836	-1.772997600620286	-3.8445666369148808	-6.187849665756118	-8.905893753281223	-3.020401367046014	-5.799406707376184
0.08531122277811377	-1.6857044252646192	-1.7726452105821737	-3.891576094346369	-6.383560971829887	-8.613902031568875	-3.024017820912117	-5.805970266736121
0.14626514164376658	-1.685526617691641	-1.7724327783638385	-3.9246947129535226	-6.5324803866034165	-8.403127584595238	-3.028129593621274	-5.811546121831802
0.19263413872225993	-1.6854177537100528	-1.7723026798311545	-3.9485798151498814	-6.63786897970198	-8.251202913229863	-3.0322834308268627	-5.815807671092886
0.23146004049649194	-1.685346282618636	-1.7722179816576478	-3.9673268686910466	-6.717456577289721	-8.133052176511594	-3.03646719523176	-5.818648728183987
0.266301259761197	-1.6852968109531232	-1.7721607075934558	-3.9835057265779015	-6.784824239048579	-8.031531533975393	-3.0409136764775027	-5.81998685404095
0.30101716004354256	-1.6852629656337104	-1.772123716622286	-3.9986419031025333	-6.844900363092152	-7.937949456975603	-3.045897430772783	-5.819327388881991
0.3371110924820453	-1.6852441245217482	-1.7721071025563548	-4.013383041940043	-6.900118195516172	-7.84845986765116	-3.051650404286192	-5.816112844658333
0.3734695627571306	-1.6852426031760397	-1.77211480386276	-4.027728879066037	-6.952683825876411	-7.76210704988169	-3.0583009101686547	-5.811027738608203
0.4097052711464341	-1.6852602268116563	-1.77215001313987	-4.04137855975693	-7.000686869466835	-7.681191965973054	-3.06574213604331	-5.804417479796874
0.44602296172620565	-1.6852942754301972	-1.7722089819366875	-4.053586168747871	-7.036919036398248	-7.612314220794577	-3.073296563472512	-5.795072311256266
0.4723019785584143	-1.685343427070159	-1.7722903003319253	-4.063894836843284	-7.077171604200694	-7.55001417349848	-3.0809546508226107	-5.791432436904998
0.4950654322622428	-1.6854111847677182	-1.7724008243270433	-4.073705091367501	-7.120758820837174	-7.488758744725181	-3.089433653130457	-5.790344019669411
0.5278097814378633	-1.685517875780841	-1.7725748853246097	-4.085389097953761	-7.162453272037693	-7.4211902732129555	-3.1005001535339463	-5.78387818480492
0.5727740161812854	-1.6857056824254568	-1.7728837267758655	-4.100113603574723	-7.209322148103414	-7.339871111480386	-3.1165540178213176	-5.772426981595353
0.6313138429594938	-1.6860004324481075	-1.7733775165974193	-4.116558428424691	-7.247433208901508	-7.257316045692266	-3.1371653164438276	-5.751975241774147
0.7039922651821707	-1.6862433801901244	-1.7737964598487337	-4.128638900001326	-7.217705789915665	-7.22265045550191	-3.150572356649584	-5.707659668563711
